# Supplementary material for: trans-4-(Tosyl­oxymeth­yl)cyclo­hexane­carboxylic acid
Source: Acta Crystallogr Sect E Struct Rep Online. 2008 Jan 9;64(Pt 2):o405. doi: 10.1107/S1600536807068572 (PMC2960345; doi:10.1107/S1600536807068572)
Supplement: Supplementary file 1 [file e-64-0o405-sup1.cif]

##############################################################################
###                                                                        ###
###        Electronic paper (Acta Crystallographica Section E)             ###
###                                                                        ###
##############################################################################
#                                                                            #
# This CIF contains the data in a paper accepted for publication in Acta     #
# Crystallographica Section E. It conforms to the requirements of Notes      #
# for Authors for Section E, and has been peer reviewed under the auspices   #
# of the IUCr Commission on Journals.                                        #
#                                                                            #
# Full details of the Crystallographic Information File format               #
# are given in the paper "The Crystallographic Information File (CIF):       #
# a New Standard Archive File for Crystallography" by S. R. Hall, F. H.      #
# Allen and I. D. Brown [Acta Cryst. (1991), A47, 655-685].                  #
#                                                                            #
# The current version of the core CIF dictionary is obtainable from          #
# ftp://ftp.iucr.org/pub/cif_core.dic. The current version number is 2.1.    #
#                                                                            #
# Software is freely available for graphical display of the structure(s) in  #
# this CIF.  For information consult the CIF home page http://www.iucr.org/  #
# cif/home.html                                                              #
#                                                                            #
##############################################################################
                                             
data_global
_audit_creation_method     'SHELXL97'
_journal_date_recd_electronic     2007-12-14
_journal_date_accepted     2007-12-28
_journal_name_full     'Acta Crystallographica, Section E'
_journal_year     2008
_journal_volume     64
_journal_issue      2
_journal_page_first     o405
_journal_page_last     o405
_journal_paper_category     QO
_journal_coeditor_code     WN2233
_publ_contact_author_name     'Zheng, Hu'
_publ_contact_author_address
;
Department of Medicinal Chemistry
West China School of Pharmacy
Sichuan University
Chengdu 610041
People's Republic of China
;
_publ_contact_author_email     wcums416@yahoo.com.cn
_publ_contact_author_fax     '86-28-85501609'
_publ_contact_author_phone     '86-28-85501609'
_publ_section_title
;
<i>trans</i>-4-(Tosyloxymethyl)cyclohexanecarboxylic acid
;
loop_
    _publ_author_name
    _publ_author_address
    'Qi, Qing-Rong'
;
Department of Medicinal Chemistry
West China School of Pharmacy
Sichuan University
Chengdu 610041
People's Republic of China
;
    'Huang, Wen-Cai'
;
Department of Pharmaceutical and Bioengineering
School of Chemical Engineering
Sichuan University
Chengdu 610065
People's Republic of China
;
    'Zheng, Hu'
;
Department of Medicinal Chemistry
West China School of Pharmacy
Sichuan University
Chengdu 610041
People's Republic of China
;
data_I
_chemical_name_systematic
;
<i>trans</i>-4-(Tosyloxymethyl)cyclohexanecarboxylic acid
;
_chemical_name_common     ?
_chemical_formula_moiety     'C15 H20 O5 S'
_chemical_formula_sum     'C15 H20 O5 S'
_chemical_formula_iupac     'C15 H20 O5 S'
_chemical_formula_weight     312.37
_chemical_melting_point     ?
_symmetry_cell_setting     triclinic
_symmetry_space_group_name_H-M     P-1
loop_
    _symmetry_equiv_pos_as_xyz
    'x, y, z'
    '-x, -y, -z'
_cell_length_a     5.9006(5)
_cell_length_b     7.0880(9)
_cell_length_c     20.2754(18)
_cell_angle_alpha     90.371(3)
_cell_angle_beta     97.479(2)
_cell_angle_gamma     111.222(2)
_cell_volume     782.44(14)
_cell_formula_units_Z     2
_cell_measurement_reflns_used     5250
_cell_measurement_theta_min     3.05
_cell_measurement_theta_max     27.48
_cell_measurement_temperature     293(2)
_exptl_crystal_description     block
_exptl_crystal_colour     colourless
_exptl_crystal_size_max     0.53
_exptl_crystal_size_mid     0.48
_exptl_crystal_size_min     0.12
_exptl_crystal_density_diffrn     1.326
_exptl_crystal_density_meas     ?
_exptl_crystal_density_method     'not measured'
_exptl_crystal_F_000     332
_exptl_absorpt_coefficient_mu     0.225
_exptl_absorpt_correction_type     multi-scan
_exptl_absorpt_process_details     '(ABSCOR; Higashi, 1995)'
_exptl_absorpt_correction_T_min     0.8901
_exptl_absorpt_correction_T_max     0.9735
_exptl_special_details
;
;
_diffrn_ambient_temperature     293(2)
_diffrn_radiation_type     MoK\a
_diffrn_radiation_wavelength     0.71073
_diffrn_radiation_source     'Rotating Anode'
_diffrn_radiation_monochromator     graphite
_diffrn_measurement_device_type     'Rigaku R-AXIS RAPID'
_diffrn_measurement_method     \w
_diffrn_detector_area_resol_mean     ?
_diffrn_reflns_number     7685
_diffrn_reflns_av_R_equivalents     0.0244
_diffrn_reflns_av_sigmaI/netI     0.0337
_diffrn_reflns_theta_min     3.05
_diffrn_reflns_theta_max     27.48
_diffrn_reflns_theta_full     27.48
_diffrn_measured_fraction_theta_max     0.990
_diffrn_measured_fraction_theta_full     0.990
_diffrn_reflns_limit_h_min     -6
_diffrn_reflns_limit_h_max     7
_diffrn_reflns_limit_k_min     -9
_diffrn_reflns_limit_k_max     9
_diffrn_reflns_limit_l_min     -26
_diffrn_reflns_limit_l_max     26
_diffrn_standards_number     0
_diffrn_standards_interval_count     0
_diffrn_standards_interval_time     0
_diffrn_standards_decay_%     0
_refine_special_details
;
Refinement of F^2^ against ALL reflections. The weighted R-factor wR and
goodness of fit S are based on F^2^, conventional R-factors R are based on F,
with F set to zero for negative F^2^. The threshold expression of
F^2^ > 2sigma(F^2^) is used only for calculating R-factors(gt) etc. and is
not relevant to the choice of reflections for refinement.  R-factors based
on F^2^ are statistically about twice as large as those based on F, and R-
factors based on ALL data will be even larger.
;
_reflns_number_total     3562
_reflns_number_gt     2442
_reflns_threshold_expression     I>2\s(I)
_refine_ls_structure_factor_coef     Fsqd
_refine_ls_matrix_type     full
_refine_ls_R_factor_all     0.0710
_refine_ls_R_factor_gt     0.0441
_refine_ls_wR_factor_gt     0.1235
_refine_ls_wR_factor_ref     0.1793
_refine_ls_goodness_of_fit_ref     1.008
_refine_ls_restrained_S_all     1.008
_refine_ls_number_reflns     3562
_refine_ls_number_parameters     195
_refine_ls_number_restraints     0
_refine_ls_hydrogen_treatment     mixed
_refine_ls_weighting_scheme     calc
_refine_ls_weighting_details
        'calc w = 1/[\s^2^(Fo^2^)+(0.1018P)^2^+0.285P] where P=(Fo^2^+2Fc^2^)/3'
_atom_sites_solution_hydrogens     geom
_atom_sites_solution_primary     direct
_atom_sites_solution_secondary     difmap
_refine_ls_shift/su_max     0.000
_refine_ls_shift/su_mean     0.000
_refine_diff_density_max     0.302
_refine_diff_density_min     -0.476
_refine_ls_extinction_method     'SHELXL97 (Sheldrick, 1997a)'
_refine_ls_extinction_coef     0.047(7)
_refine_ls_extinction_expression
                                  'Fc^*^=kFc[1+0.001xFc^2^\l^3^/sin(2\q)]^-1/4^'
loop_
    _atom_type_symbol
    _atom_type_description
    _atom_type_scat_dispersion_real
    _atom_type_scat_dispersion_imag
    _atom_type_scat_source
    'C' 'C' 0.0033 0.0016
                         'International Tables Vol C Tables 4.2.6.8 and 6.1.1.4'
    'H' 'H' 0.0000 0.0000
                         'International Tables Vol C Tables 4.2.6.8 and 6.1.1.4'
    'O' 'O' 0.0106 0.0060
                         'International Tables Vol C Tables 4.2.6.8 and 6.1.1.4'
    'S' 'S' 0.1246 0.1234
                         'International Tables Vol C Tables 4.2.6.8 and 6.1.1.4'
_computing_data_collection     'RAPID-AUTO (Rigaku, 2004)'
_computing_cell_refinement     'RAPID-AUTO (Rigaku, 2004)'
_computing_data_reduction     'RAPID-AUTO (Rigaku, 2004)'
_computing_structure_solution     'SHELXS97 (Sheldrick, 1997a)'
_computing_structure_refinement     'SHELXL97 (Sheldrick, 1997a)'
_computing_molecular_graphics     'SHELXTL (Sheldrick, 1997b)'
_computing_publication_material     'SHELXTL (Sheldrick, 1997b)'
loop_
    _atom_site_type_symbol
    _atom_site_label
    _atom_site_fract_x
    _atom_site_fract_y
    _atom_site_fract_z
    _atom_site_U_iso_or_equiv
    _atom_site_adp_type
    _atom_site_calc_flag
    _atom_site_refinement_flags
    _atom_site_occupancy
    _atom_site_disorder_assembly
    _atom_site_disorder_group
    S S1 0.95047(11) 0.96589(9) 0.20554(3) 0.0486(2) Uani d . 1 . .
    O O1 0.8978(3) 0.9010(3) 0.27746(8) 0.0470(4) Uani d . 1 . .
    O O2 0.8958(4) 1.1432(3) 0.19236(10) 0.0610(5) Uani d . 1 . .
    O O3 1.1925(3) 0.9708(3) 0.20334(10) 0.0655(5) Uani d . 1 . .
    O O4 -0.1018(4) 0.1728(3) 0.44904(11) 0.0642(6) Uani d . 1 . .
    O O5 0.2394(4) 0.1042(3) 0.46193(10) 0.0624(5) Uani d . 1 . .
    C C1 0.5304(5) 0.5148(3) 0.31242(13) 0.0497(6) Uani d . 1 . .
    H H1A 0.4091 0.4897 0.2729 0.060 Uiso calc R 1 . .
    H H1B 0.6801 0.5106 0.2988 0.060 Uiso calc R 1 . .
    C C2 0.4366(5) 0.3497(4) 0.36070(13) 0.0518(6) Uani d . 1 . .
    H H2A 0.3981 0.2181 0.3383 0.062 Uiso calc R 1 . .
    H H2B 0.5646 0.3666 0.3980 0.062 Uiso calc R 1 . .
    C C3 0.2093(4) 0.3565(3) 0.38646(11) 0.0431(5) Uani d . 1 . .
    H H3 0.0790 0.3290 0.3484 0.052 Uiso calc R 1 . .
    C C4 0.2559(5) 0.5666(3) 0.41785(12) 0.0486(6) Uani d . 1 . .
    H H4A 0.1041 0.5699 0.4303 0.058 Uiso calc R 1 . .
    H H4B 0.3742 0.5924 0.4580 0.058 Uiso calc R 1 . .
    C C5 0.3526(5) 0.7314(4) 0.36991(13) 0.0514(6) Uani d . 1 . .
    H H5A 0.3915 0.8629 0.3924 0.062 Uiso calc R 1 . .
    H H5B 0.2255 0.7154 0.3325 0.062 Uiso calc R 1 . .
    C C6 0.5811(4) 0.7245(3) 0.34417(11) 0.0408(5) Uani d . 1 . .
    H H6 0.7122 0.7516 0.3820 0.049 Uiso calc R 1 . .
    C C7 0.1191(4) 0.1984(3) 0.43585(11) 0.0425(5) Uani d . 1 . .
    C C8 0.6621(4) 0.8906(3) 0.29618(12) 0.0436(5) Uani d . 1 . .
    H H8A 0.5399 0.8620 0.2568 0.052 Uiso calc R 1 . .
    H H8B 0.6794 1.0195 0.3171 0.052 Uiso calc R 1 . .
    C C9 0.7391(4) 0.7608(4) 0.15427(12) 0.0478(6) Uani d . 1 . .
    C C10 0.7786(5) 0.5806(4) 0.15077(14) 0.0583(7) Uani d . 1 . .
    H H10 0.9218 0.5712 0.1731 0.070 Uiso calc R 1 . .
    C C11 0.6055(6) 0.4147(5) 0.11411(15) 0.0655(8) Uani d . 1 . .
    H H11 0.6334 0.2940 0.1116 0.079 Uiso calc R 1 . .
    C C12 0.3903(6) 0.4259(5) 0.08091(14) 0.0629(7) Uani d . 1 . .
    C C13 0.3540(5) 0.6067(5) 0.08475(15) 0.0657(8) Uani d . 1 . .
    H H13 0.2106 0.6158 0.0624 0.079 Uiso calc R 1 . .
    C C14 0.5257(5) 0.7752(4) 0.12102(14) 0.0581(7) Uani d . 1 . .
    H H14 0.4985 0.8963 0.1231 0.070 Uiso calc R 1 . .
    C C15 0.1990(7) 0.2410(6) 0.04226(17) 0.0855(11) Uani d . 1 . .
    H H15A 0.2558 0.1300 0.0451 0.103 Uiso calc PR 0.50 . .
    H H15B 0.1716 0.2706 -0.0036 0.103 Uiso calc PR 0.50 . .
    H H15C 0.0481 0.2051 0.0608 0.103 Uiso calc PR 0.50 . .
    H H15D 0.0612 0.2738 0.0231 0.103 Uiso calc PR 0.50 . .
    H H15E 0.1454 0.1332 0.0717 0.103 Uiso calc PR 0.50 . .
    H H15F 0.2689 0.1987 0.0074 0.103 Uiso calc PR 0.50 . .
    H H4O -0.145(6) 0.081(5) 0.4795(18) 0.085(11) Uiso d . 1 . .
loop_
    _atom_site_aniso_label
    _atom_site_aniso_U_11
    _atom_site_aniso_U_22
    _atom_site_aniso_U_33
    _atom_site_aniso_U_12
    _atom_site_aniso_U_13
    _atom_site_aniso_U_23
    S1 0.0436(4) 0.0492(4) 0.0561(4) 0.0181(3) 0.0138(3) 0.0168(3)
    O1 0.0410(8) 0.0506(9) 0.0490(9) 0.0158(7) 0.0070(7) 0.0125(7)
    O2 0.0630(12) 0.0484(10) 0.0761(12) 0.0226(9) 0.0186(10) 0.0222(9)
    O3 0.0395(9) 0.0834(14) 0.0793(13) 0.0239(9) 0.0234(9) 0.0198(10)
    O4 0.0575(11) 0.0653(12) 0.0795(13) 0.0268(10) 0.0295(10) 0.0342(10)
    O5 0.0615(11) 0.0614(11) 0.0751(12) 0.0295(9) 0.0257(10) 0.0298(9)
    C1 0.0605(15) 0.0417(12) 0.0521(13) 0.0198(11) 0.0224(11) 0.0060(10)
    C2 0.0639(15) 0.0373(12) 0.0632(15) 0.0235(11) 0.0254(12) 0.0101(10)
    C3 0.0470(12) 0.0366(11) 0.0454(12) 0.0136(9) 0.0107(10) 0.0065(9)
    C4 0.0595(14) 0.0382(12) 0.0528(13) 0.0191(11) 0.0206(11) 0.0057(10)
    C5 0.0641(15) 0.0374(12) 0.0616(14) 0.0237(11) 0.0246(12) 0.0111(10)
    C6 0.0454(12) 0.0363(11) 0.0419(11) 0.0149(9) 0.0104(9) 0.0093(8)
    C7 0.0440(12) 0.0367(11) 0.0474(12) 0.0138(9) 0.0117(10) 0.0049(9)
    C8 0.0446(12) 0.0401(11) 0.0502(12) 0.0178(10) 0.0143(10) 0.0119(9)
    C9 0.0486(13) 0.0572(14) 0.0464(12) 0.0277(11) 0.0131(10) 0.0120(10)
    C10 0.0613(16) 0.0627(16) 0.0602(15) 0.0345(13) 0.0065(13) 0.0108(12)
    C11 0.085(2) 0.0545(16) 0.0618(16) 0.0309(15) 0.0104(15) 0.0065(12)
    C12 0.0669(18) 0.0685(18) 0.0484(14) 0.0174(14) 0.0123(13) 0.0065(12)
    C13 0.0554(16) 0.085(2) 0.0592(16) 0.0309(15) -0.0002(13) 0.0036(14)
    C14 0.0601(16) 0.0658(17) 0.0585(15) 0.0349(13) 0.0078(12) 0.0094(12)
    C15 0.087(2) 0.082(2) 0.0660(19) 0.0063(18) 0.0072(17) -0.0036(16)
_geom_special_details
;
 All esds (except the esd in the dihedral angle between two l.s. planes)
 are estimated using the full covariance matrix.  The cell esds are taken
 into account individually in the estimation of esds in distances, angles
 and torsion angles; correlations between esds in cell parameters are only
 used when they are defined by crystal symmetry.  An approximate (isotropic)
 treatment of cell esds is used for estimating esds involving l.s. planes.
;
loop_
    _geom_bond_atom_site_label_1
    _geom_bond_atom_site_label_2
    _geom_bond_site_symmetry_2
    _geom_bond_distance
    _geom_bond_publ_flag
    S1 O3 . 1.4226(18) ?
    S1 O2 . 1.4250(19) ?
    S1 O1 . 1.5678(17) ?
    S1 C9 . 1.755(3) ?
    O1 C8 . 1.465(3) ?
    O4 C7 . 1.313(3) ?
    O4 H4O . 0.89(4) ?
    O5 C7 . 1.216(3) ?
    C1 C2 . 1.524(3) ?
    C1 C6 . 1.525(3) ?
    C1 H1A . 0.9700 ?
    C1 H1B . 0.9700 ?
    C2 C3 . 1.518(3) ?
    C2 H2A . 0.9700 ?
    C2 H2B . 0.9700 ?
    C3 C7 . 1.505(3) ?
    C3 C4 . 1.531(3) ?
    C3 H3 . 0.9800 ?
    C4 C5 . 1.520(3) ?
    C4 H4A . 0.9700 ?
    C4 H4B . 0.9700 ?
    C5 C6 . 1.525(3) ?
    C5 H5A . 0.9700 ?
    C5 H5B . 0.9700 ?
    C6 C8 . 1.513(3) ?
    C6 H6 . 0.9800 ?
    C8 H8A . 0.9700 ?
    C8 H8B . 0.9700 ?
    C9 C10 . 1.382(4) ?
    C9 C14 . 1.387(4) ?
    C10 C11 . 1.378(4) ?
    C10 H10 . 0.9300 ?
    C11 C12 . 1.387(4) ?
    C11 H11 . 0.9300 ?
    C12 C13 . 1.377(4) ?
    C12 C15 . 1.514(4) ?
    C13 C14 . 1.383(4) ?
    C13 H13 . 0.9300 ?
    C14 H14 . 0.9300 ?
    C15 H15A . 0.9600 ?
    C15 H15B . 0.9600 ?
    C15 H15C . 0.9600 ?
    C15 H15D . 0.9600 ?
    C15 H15E . 0.9600 ?
    C15 H15F . 0.9600 ?
loop_
    _geom_angle_atom_site_label_1
    _geom_angle_atom_site_label_2
    _geom_angle_atom_site_label_3
    _geom_angle_site_symmetry_1
    _geom_angle_site_symmetry_3
    _geom_angle
    _geom_angle_publ_flag
    O3 S1 O2 . . 119.63(12) ?
    O3 S1 O1 . . 104.45(11) ?
    O2 S1 O1 . . 109.39(11) ?
    O3 S1 C9 . . 109.50(12) ?
    O2 S1 C9 . . 109.39(12) ?
    O1 S1 C9 . . 103.13(10) ?
    C8 O1 S1 . . 117.51(13) ?
    C7 O4 H4O . . 110(2) ?
    C2 C1 C6 . . 111.4(2) ?
    C2 C1 H1A . . 109.4 ?
    C6 C1 H1A . . 109.4 ?
    C2 C1 H1B . . 109.4 ?
    C6 C1 H1B . . 109.4 ?
    H1A C1 H1B . . 108.0 ?
    C3 C2 C1 . . 111.5(2) ?
    C3 C2 H2A . . 109.3 ?
    C1 C2 H2A . . 109.3 ?
    C3 C2 H2B . . 109.3 ?
    C1 C2 H2B . . 109.3 ?
    H2A C2 H2B . . 108.0 ?
    C7 C3 C2 . . 112.18(19) ?
    C7 C3 C4 . . 109.70(19) ?
    C2 C3 C4 . . 111.24(19) ?
    C7 C3 H3 . . 107.8 ?
    C2 C3 H3 . . 107.8 ?
    C4 C3 H3 . . 107.8 ?
    C5 C4 C3 . . 111.32(19) ?
    C5 C4 H4A . . 109.4 ?
    C3 C4 H4A . . 109.4 ?
    C5 C4 H4B . . 109.4 ?
    C3 C4 H4B . . 109.4 ?
    H4A C4 H4B . . 108.0 ?
    C4 C5 C6 . . 112.09(19) ?
    C4 C5 H5A . . 109.2 ?
    C6 C5 H5A . . 109.2 ?
    C4 C5 H5B . . 109.2 ?
    C6 C5 H5B . . 109.2 ?
    H5A C5 H5B . . 107.9 ?
    C8 C6 C5 . . 108.55(18) ?
    C8 C6 C1 . . 112.53(19) ?
    C5 C6 C1 . . 110.45(19) ?
    C8 C6 H6 . . 108.4 ?
    C5 C6 H6 . . 108.4 ?
    C1 C6 H6 . . 108.4 ?
    O5 C7 O4 . . 122.8(2) ?
    O5 C7 C3 . . 123.5(2) ?
    O4 C7 C3 . . 113.7(2) ?
    O1 C8 C6 . . 108.88(18) ?
    O1 C8 H8A . . 109.9 ?
    C6 C8 H8A . . 109.9 ?
    O1 C8 H8B . . 109.9 ?
    C6 C8 H8B . . 109.9 ?
    H8A C8 H8B . . 108.3 ?
    C10 C9 C14 . . 120.2(3) ?
    C10 C9 S1 . . 119.55(19) ?
    C14 C9 S1 . . 120.1(2) ?
    C11 C10 C9 . . 119.9(2) ?
    C11 C10 H10 . . 120.1 ?
    C9 C10 H10 . . 120.1 ?
    C10 C11 C12 . . 120.7(3) ?
    C10 C11 H11 . . 119.6 ?
    C12 C11 H11 . . 119.6 ?
    C13 C12 C11 . . 118.7(3) ?
    C13 C12 C15 . . 121.2(3) ?
    C11 C12 C15 . . 120.1(3) ?
    C12 C13 C14 . . 121.6(3) ?
    C12 C13 H13 . . 119.2 ?
    C14 C13 H13 . . 119.2 ?
    C13 C14 C9 . . 118.9(3) ?
    C13 C14 H14 . . 120.5 ?
    C9 C14 H14 . . 120.5 ?
    C12 C15 H15A . . 109.5 ?
    C12 C15 H15B . . 109.5 ?
    H15A C15 H15B . . 109.5 ?
    C12 C15 H15C . . 109.5 ?
    H15A C15 H15C . . 109.5 ?
    H15B C15 H15C . . 109.5 ?
    C12 C15 H15D . . 109.5 ?
    H15A C15 H15D . . 141.1 ?
    H15B C15 H15D . . 56.3 ?
    H15C C15 H15D . . 56.3 ?
    C12 C15 H15E . . 109.5 ?
    H15A C15 H15E . . 56.3 ?
    H15B C15 H15E . . 141.1 ?
    H15C C15 H15E . . 56.3 ?
    H15D C15 H15E . . 109.5 ?
    C12 C15 H15F . . 109.5 ?
    H15A C15 H15F . . 56.3 ?
    H15B C15 H15F . . 56.3 ?
    H15C C15 H15F . . 141.1 ?
    H15D C15 H15F . . 109.5 ?
    H15E C15 H15F . . 109.5 ?
loop_
    _geom_torsion_atom_site_label_1
    _geom_torsion_atom_site_label_2
    _geom_torsion_atom_site_label_3
    _geom_torsion_atom_site_label_4
    _geom_torsion_site_symmetry_1
    _geom_torsion_site_symmetry_2
    _geom_torsion_site_symmetry_3
    _geom_torsion_site_symmetry_4
    _geom_torsion
    _geom_torsion_publ_flag
    O3 S1 O1 C8 . . . . 177.44(16) ?
    O2 S1 O1 C8 . . . . 48.24(18) ?
    C9 S1 O1 C8 . . . . -68.10(17) ?
    C6 C1 C2 C3 . . . . 56.1(3) ?
    C1 C2 C3 C7 . . . . -178.2(2) ?
    C1 C2 C3 C4 . . . . -54.9(3) ?
    C7 C3 C4 C5 . . . . 178.8(2) ?
    C2 C3 C4 C5 . . . . 54.1(3) ?
    C3 C4 C5 C6 . . . . -54.7(3) ?
    C4 C5 C6 C8 . . . . 179.1(2) ?
    C4 C5 C6 C1 . . . . 55.3(3) ?
    C2 C1 C6 C8 . . . . -177.1(2) ?
    C2 C1 C6 C5 . . . . -55.6(3) ?
    C2 C3 C7 O5 . . . . 13.6(3) ?
    C4 C3 C7 O5 . . . . -110.5(3) ?
    C2 C3 C7 O4 . . . . -167.2(2) ?
    C4 C3 C7 O4 . . . . 68.6(3) ?
    S1 O1 C8 C6 . . . . 147.88(16) ?
    C5 C6 C8 O1 . . . . 173.23(17) ?
    C1 C6 C8 O1 . . . . -64.2(3) ?
    O3 S1 C9 C10 . . . . 37.0(2) ?
    O2 S1 C9 C10 . . . . 169.9(2) ?
    O1 S1 C9 C10 . . . . -73.7(2) ?
    O3 S1 C9 C14 . . . . -147.2(2) ?
    O2 S1 C9 C14 . . . . -14.3(3) ?
    O1 S1 C9 C14 . . . . 102.0(2) ?
    C14 C9 C10 C11 . . . . 0.0(4) ?
    S1 C9 C10 C11 . . . . 175.7(2) ?
    C9 C10 C11 C12 . . . . -0.5(4) ?
    C10 C11 C12 C13 . . . . 0.7(5) ?
    C10 C11 C12 C15 . . . . -178.4(3) ?
    C11 C12 C13 C14 . . . . -0.4(5) ?
    C15 C12 C13 C14 . . . . 178.7(3) ?
    C12 C13 C14 C9 . . . . -0.1(4) ?
    C10 C9 C14 C13 . . . . 0.2(4) ?
    S1 C9 C14 C13 . . . . -175.4(2) ?
loop_
    _geom_hbond_atom_site_label_D
    _geom_hbond_atom_site_label_H
    _geom_hbond_atom_site_label_A
    _geom_hbond_site_symmetry_A
    _geom_hbond_distance_DH
    _geom_hbond_distance_HA
    _geom_hbond_distance_DA
    _geom_hbond_angle_DHA
    O4 H4O O5 2_556 0.89(4) 1.76(4) 2.654(3) 178(3)
