# Supplementary material for: trans-4-(Tosyl­oxymeth­yl)cyclo­hexane­carboxylic acid
Source: Acta Crystallogr Sect E Struct Rep Online. 2008 Jan 9;64(Pt 2):o405. doi: 10.1107/S1600536807068572 (PMC2960345; doi:10.1107/S1600536807068572)
Supplement: Supplementary file 2 [file e-64-0o405-Isup2.hkl]

# 
# h,k,l, Fc-squared, Fo-squared, sigma(Fo-squared) and status flag 
# 
data_I
_shelx_title ' Y2482 in P-1' 
_shelx_refln_list_code          4 
_shelx_F_calc_maximum      115.27 
_exptl_crystal_F_000       332.00 
_reflns_d_resolution_high  0.7700 
 
loop_ 
 _symmetry_equiv_pos_as_xyz 
 'x, y, z' 
 '-x, -y, -z' 
 
_cell_length_a     5.9006 
_cell_length_b     7.0880 
_cell_length_c    20.2754 
_cell_angle_alpha  90.371 
_cell_angle_beta   97.479 
_cell_angle_gamma 111.222 
 
_shelx_F_squared_multiplier     1.000 
 
loop_ 
 _refln_index_h 
 _refln_index_k 
 _refln_index_l 
 _refln_F_squared_calc 
 _refln_F_squared_meas 
 _refln_F_squared_sigma 
 _refln_observed_status 
   1   0   0       26.48       26.70      0.48 o 
   2   0   0       30.94       35.30      0.60 o 
   3   0   0       58.76       70.55      1.01 o 
   4   0   0       18.19       16.17      1.31 o 
   5   0   0        0.01        0.06      0.52 o 
   6   0   0       31.37       31.67      1.59 o 
   7   0   0       15.51       15.41      3.30 o 
  -7   1   0        5.06        4.22      2.41 o 
  -6   1   0        1.90        1.81      2.84 o 
  -5   1   0        8.95        7.02      1.95 o 
  -4   1   0      106.61      120.55      2.49 o 
  -3   1   0       44.01       52.28      3.42 o 
  -2   1   0      118.00       88.97      1.06 o 
  -1   1   0    13288.18    14440.41    196.54 o 
   0   1   0      453.81      430.63      3.68 o 
   1   1   0     1562.87     1506.57     13.19 o 
   2   1   0       48.38       40.57      1.06 o 
   3   1   0        9.91        8.70      1.46 o 
   4   1   0       23.45       24.50      1.51 o 
   5   1   0      115.38      126.73      2.49 o 
   6   1   0        0.22        0.81      0.90 o 
  -7   2   0       12.31       11.56      1.72 o 
  -6   2   0        3.62        4.44      3.32 o 
  -5   2   0       28.52       26.10      1.24 o 
  -4   2   0      461.68      421.05      5.32 o 
  -3   2   0       17.93       19.44      0.90 o 
  -2   2   0       77.53       87.91      1.78 o 
  -1   2   0     1106.23     1017.16     11.63 o 
   0   2   0       67.32       53.10      1.03 o 
   1   2   0       11.92        8.37      0.83 o 
   2   2   0      177.68      168.14      3.20 o 
   3   2   0       38.13       30.15      3.96 o 
   4   2   0       17.58       23.12      1.33 o 
   5   2   0        2.53        2.16      1.17 o 
   6   2   0        0.00        0.77      1.17 o 
  -7   3   0        0.15        0.21      1.16 o 
  -6   3   0       47.46       43.52      3.50 o 
  -5   3   0      284.74      272.74      4.07 o 
  -4   3   0      350.51      357.05      4.83 o 
  -3   3   0      246.91      227.72      4.12 o 
  -2   3   0       69.70       65.33      2.53 o 
  -1   3   0        0.77        0.74      0.55 o 
   0   3   0       18.95       23.08      2.08 o 
   1   3   0        0.02       -0.07      0.69 o 
   2   3   0        6.50        6.27      0.79 o 
   3   3   0        1.32        1.17      0.69 o 
   4   3   0        4.91        4.75      1.36 o 
   5   3   0       19.80       19.03      1.68 o 
  -7   4   0        0.15       -0.33      1.45 o 
  -6   4   0       18.99       19.83      1.57 o 
  -5   4   0       96.45       96.29      5.60 o 
  -4   4   0      522.76      504.72      9.88 o 
  -3   4   0      291.87      292.13      4.30 o 
  -2   4   0      333.40      333.40      4.27 o 
  -1   4   0       52.31       42.39      1.45 o 
   0   4   0        4.34        4.18      0.76 o 
   1   4   0       69.03       68.87      7.21 o 
   2   4   0        2.64        3.83      1.72 o 
   3   4   0       23.93       24.99      1.62 o 
   4   4   0        0.89        0.81      1.11 o 
   5   4   0        5.51        1.80      1.52 o 
  -7   5   0        1.49       -0.07      2.22 o 
  -6   5   0        0.01        0.11      0.41 o 
  -5   5   0      119.06      128.82      4.62 o 
  -4   5   0      115.22      122.82      3.93 o 
  -3   5   0      193.89      201.36      3.74 o 
  -2   5   0      156.78      158.01      3.60 o 
  -1   5   0       92.65       91.67      2.15 o 
   0   5   0       29.51       28.51      3.18 o 
   1   5   0       16.72       14.54      1.70 o 
   2   5   0       27.85       29.48      2.10 o 
   3   5   0       38.04       39.04      2.29 o 
   4   5   0        6.19        1.55      1.47 o 
  -7   6   0        4.95       10.03      2.67 o 
  -6   6   0        8.08        9.48      3.48 o 
  -5   6   0       15.65       18.92      3.82 o 
  -4   6   0       27.87       28.98      4.03 o 
  -3   6   0        0.11        0.18      0.76 o 
  -2   6   0      338.27      308.05      4.89 o 
  -1   6   0       88.06       87.76      3.11 o 
   0   6   0       24.68       20.43      2.82 o 
   1   6   0        4.88        4.78      1.68 o 
   2   6   0        0.15        0.82      1.06 o 
   3   6   0       13.64       13.09      3.90 o 
  -6   7   0        3.67        5.47      2.26 o 
  -5   7   0       13.58       16.56      2.69 o 
  -4   7   0        0.22        0.61      0.99 o 
  -3   7   0      177.22      168.21      4.70 o 
  -2   7   0        9.34        7.99      1.67 o 
  -1   7   0        7.59        6.92      1.40 o 
   0   7   0        2.63        2.44      1.60 o 
   1   7   0        3.62        4.72      2.36 o 
   2   7   0        1.11        1.57      2.09 o 
  -5   8   0        9.55        7.56      2.55 o 
  -4   8   0       12.39       13.41      2.30 o 
  -3   8   0        0.12        0.56      1.19 o 
  -2   8   0        1.54        1.78      1.48 o 
  -1   8   0       65.85       74.96      5.62 o 
   0   8   0        3.38        1.53      1.68 o 
   1   8   0        2.28        2.68      1.57 o 
  -4   9   0        5.37        3.38      2.59 o 
  -3   9   0        0.08        2.14      1.34 o 
  -2   9   0       16.68       18.18      1.83 o 
   2  -9   1        1.97        2.77      1.70 o 
   3  -9   1        7.60        9.20      2.07 o 
   4  -9   1        3.01        3.58      2.84 o 
  -1  -8   1        5.32        5.78      1.83 o 
   0  -8   1        8.55        7.69      1.77 o 
   1  -8   1       18.16       34.65     10.93 o 
   2  -8   1        0.01        0.26      1.11 o 
   3  -8   1        6.46        6.39      1.55 o 
   4  -8   1        0.63        1.28      1.97 o 
   5  -8   1       33.22       29.95      5.54 o 
  -2  -7   1        8.38        8.46      2.10 o 
  -1  -7   1       21.83       20.68      3.19 o 
   0  -7   1        3.43        3.25      1.34 o 
   1  -7   1        0.27        0.40      1.07 o 
   2  -7   1        1.68        1.83      1.04 o 
   3  -7   1        2.39        1.19      1.25 o 
   4  -7   1       33.53       34.39      3.52 o 
   5  -7   1        0.48        0.72      1.46 o 
   6  -7   1        4.98        5.69      3.58 o 
  -3  -6   1        1.04        0.99      1.28 o 
  -2  -6   1       21.41       20.90      2.20 o 
  -1  -6   1       13.27       10.36      1.51 o 
   0  -6   1       30.50       31.21      3.32 o 
   1  -6   1      164.95      168.50      5.31 o 
   2  -6   1       27.14       28.88      1.68 o 
   3  -6   1       24.22       21.94      1.47 o 
   4  -6   1       19.31       17.42      2.69 o 
   5  -6   1       10.42       11.73      2.23 o 
   6  -6   1        2.06        1.39      0.87 o 
   7  -6   1       15.31       18.15      2.93 o 
  -4  -5   1        3.87        1.55      1.36 o 
  -3  -5   1       18.51       18.40      5.10 o 
  -2  -5   1       21.06       17.25      1.31 o 
  -1  -5   1      286.80      294.63      5.22 o 
   0  -5   1      236.43      233.76      4.67 o 
   1  -5   1      123.49      122.78      2.45 o 
   2  -5   1       54.50       59.66      1.69 o 
   3  -5   1        0.73        2.23      0.93 o 
   4  -5   1        2.22        1.52      1.31 o 
   5  -5   1      201.59      198.23      5.74 o 
   6  -5   1       88.80       92.63      4.22 o 
   7  -5   1        2.46        6.72      2.15 o 
  -5  -4   1        5.82        2.06      1.90 o 
  -4  -4   1       25.74       27.12      1.68 o 
  -3  -4   1       94.84       98.57      2.60 o 
  -2  -4   1       57.01       59.91      2.10 o 
  -1  -4   1       15.77       16.24      1.41 o 
   0  -4   1       55.74       51.15      1.72 o 
   1  -4   1      566.99      552.52      6.81 o 
   2  -4   1      749.13      849.70     10.29 o 
   3  -4   1       49.42       53.21      1.74 o 
   4  -4   1      549.16      540.91     12.34 o 
   5  -4   1       81.39       84.63      1.99 o 
   6  -4   1        2.69        4.88      1.42 o 
   7  -4   1       20.27       28.26      2.44 o 
  -5  -3   1       17.41       21.28      2.83 o 
  -4  -3   1       65.86       67.77      1.98 o 
  -3  -3   1       38.45       35.72      1.65 o 
  -2  -3   1        5.16        7.48      1.60 o 
  -1  -3   1      155.85      155.01      2.67 o 
   0  -3   1        4.45        2.42      0.57 o 
   1  -3   1     1884.36     2086.94     24.24 o 
   2  -3   1        0.13        0.51      0.35 o 
   3  -3   1       57.18       51.60      1.68 o 
   4  -3   1       93.98      106.80      1.78 o 
   5  -3   1       30.92       37.80      2.27 o 
   6  -3   1        5.50        7.15      1.02 o 
   7  -3   1        9.48       10.22      2.09 o 
  -6  -2   1       13.52       15.14      1.80 o 
  -5  -2   1        9.60        9.05      1.22 o 
  -4  -2   1      217.79      216.20      4.50 o 
  -3  -2   1      279.50      288.73      7.74 o 
  -2  -2   1       10.62       10.53      1.19 o 
  -1  -2   1      262.65      283.14      7.54 o 
   0  -2   1       33.28       29.21      1.04 o 
   1  -2   1       45.60       28.22      0.83 o 
   2  -2   1        0.76        2.01      0.51 o 
   3  -2   1     1005.19     1083.32     11.72 o 
   4  -2   1        9.29       13.99      0.85 o 
   5  -2   1       21.14       25.41      1.11 o 
   6  -2   1       12.22       13.58      0.88 o 
   7  -2   1       26.07       31.75      2.97 o 
  -6  -1   1        6.51        8.07      1.16 o 
  -5  -1   1       21.49       20.37      1.59 o 
  -4  -1   1      260.43      259.23      4.45 o 
  -3  -1   1      804.11      806.67     10.46 o 
  -2  -1   1       22.62       19.05      1.06 o 
  -1  -1   1       15.83       21.35      1.96 o 
   0  -1   1     1313.99     1252.36     20.39 o 
   1  -1   1     1949.49     1784.39     17.93 o 
   2  -1   1      997.85      952.68      9.49 o 
   3  -1   1      104.11       99.99      1.55 o 
   4  -1   1      747.36      790.30     20.27 o 
   5  -1   1       48.48       51.05      1.60 o 
   6  -1   1        6.68        7.19      3.50 o 
   7  -1   1        4.29        4.84      2.37 o 
  -7   0   1        3.60        3.40      4.12 o 
  -6   0   1        8.80        6.15      1.64 o 
  -5   0   1       36.16       39.95      1.87 o 
  -4   0   1      266.81      261.39      3.41 o 
  -3   0   1      572.56      573.17      7.62 o 
  -2   0   1       90.09       87.91      1.77 o 
  -1   0   1      460.53      433.54      3.36 o 
   1   0   1       47.77       39.05      0.48 o 
   2   0   1      545.40      505.13      3.73 o 
   3   0   1     1092.87     1133.57     13.04 o 
   4   0   1      360.77      343.30      3.93 o 
   5   0   1      168.09      183.39      7.47 o 
   6   0   1        3.46        4.01      2.18 o 
   7   0   1        0.22        2.26      2.13 o 
  -7   1   1        0.95        1.50      2.04 o 
  -6   1   1        2.68        5.96      3.71 o 
  -5   1   1       22.69       25.50      2.77 o 
  -4   1   1       46.23       38.48      0.94 o 
  -3   1   1      619.70      648.24     11.25 o 
  -2   1   1        0.01        0.59      0.21 o 
  -1   1   1      661.48      642.26      8.42 o 
   0   1   1      253.48      235.67      3.21 o 
   1   1   1        8.85        7.21      0.42 o 
   2   1   1      135.44      119.93      1.24 o 
   3   1   1      576.72      567.71      7.02 o 
   4   1   1      470.52      460.38      5.53 o 
   5   1   1        6.74        7.89      1.60 o 
   6   1   1        3.91        2.98      1.18 o 
  -7   2   1        9.50       13.40      3.03 o 
  -6   2   1       13.22       14.57      4.38 o 
  -5   2   1        1.57        2.44      1.27 o 
  -4   2   1      789.46      814.88      9.35 o 
  -3   2   1       51.20       53.72      1.09 o 
  -2   2   1      138.27      137.09      3.16 o 
  -1   2   1       80.03       70.82      1.19 o 
   0   2   1      908.08      855.30      8.50 o 
   1   2   1       41.91       32.03      0.82 o 
   2   2   1      540.57      544.98      5.79 o 
   3   2   1      105.18       95.91      1.99 o 
   4   2   1        5.04        3.80      1.35 o 
   5   2   1       17.82       18.70      1.70 o 
   6   2   1        1.04        0.52      1.03 o 
  -7   3   1       31.58       37.13      2.47 o 
  -6   3   1       18.30       30.07      2.47 o 
  -5   3   1      121.43      121.15      3.63 o 
  -4   3   1      161.66      162.18      3.63 o 
  -3   3   1       36.32       38.66      2.41 o 
  -2   3   1       54.97       58.09      1.17 o 
  -1   3   1     1942.69     2094.46     24.14 o 
   0   3   1      447.10      412.23      7.24 o 
   1   3   1      799.91      789.50      7.93 o 
   2   3   1        1.14        1.08      0.54 o 
   3   3   1        1.29        0.57      0.69 o 
   4   3   1        9.08        9.84      1.24 o 
   5   3   1        3.57        2.17      1.10 o 
  -7   4   1        8.80       13.28      3.03 o 
  -6   4   1       22.37       26.64      2.55 o 
  -5   4   1      317.75      338.80      6.10 o 
  -4   4   1       33.07       51.29      4.39 o 
  -3   4   1       30.85       32.41      1.90 o 
  -2   4   1      167.56      190.04      3.01 o 
  -1   4   1      213.87      181.97      2.88 o 
   0   4   1      595.16      582.88      7.91 o 
   1   4   1      485.66      478.05      7.50 o 
   2   4   1        1.39        2.46      0.74 o 
   3   4   1        1.69        1.27      0.85 o 
   4   4   1        8.61        4.02      2.03 o 
   5   4   1       27.88       27.17      2.73 o 
  -7   5   1       22.40       28.25      2.76 o 
  -6   5   1       29.73       29.38      2.49 o 
  -5   5   1        8.80       12.15      3.85 o 
  -4   5   1       32.94       32.53      3.80 o 
  -3   5   1        1.52        2.50      0.84 o 
  -2   5   1        3.02        3.87      0.79 o 
  -1   5   1      214.86      208.27      5.55 o 
   0   5   1     1069.69     1053.07     15.59 o 
   1   5   1      100.08      107.93      4.48 o 
   2   5   1       10.67       21.59      6.42 o 
   3   5   1        1.54        1.63      1.43 o 
   4   5   1       10.16        0.37      0.94 o 
  -7   6   1        4.59        6.27      1.92 o 
  -6   6   1        0.80        1.03      1.55 o 
  -5   6   1       20.92       23.27      2.58 o 
  -4   6   1        8.12       10.85      2.09 o 
  -3   6   1       30.66       36.35      2.72 o 
  -2   6   1        3.06        3.20      1.59 o 
  -1   6   1      180.26      176.43      3.62 o 
   0   6   1        8.69        7.93      1.36 o 
   1   6   1       56.10       56.03      2.86 o 
   2   6   1        5.51        6.80      1.85 o 
   3   6   1        5.47        5.34      1.99 o 
  -6   7   1        0.02       -0.18      1.33 o 
  -5   7   1       24.67       32.03      4.86 o 
  -4   7   1       53.38       66.29      3.20 o 
  -3   7   1       14.66       13.87      1.99 o 
  -2   7   1       19.70       18.47      1.97 o 
  -1   7   1       23.67       23.51      1.71 o 
   0   7   1        5.04        5.84      1.40 o 
   1   7   1       23.21       30.71      3.41 o 
   2   7   1       12.35       13.43      1.75 o 
  -5   8   1        7.51        7.48      2.57 o 
  -4   8   1        4.10        4.63      1.56 o 
  -3   8   1        0.25        0.71      1.21 o 
  -2   8   1        4.79        4.31      1.08 o 
  -1   8   1       33.35       58.84     15.11 o 
   0   8   1        9.63        7.59      6.03 o 
   1   8   1        3.11        1.78      1.94 o 
  -4   9   1        0.00       -1.06      1.06 o 
  -3   9   1       21.52       21.89      2.25 o 
  -2   9   1       22.23       27.78      2.73 o 
   2  -9   2        0.05        0.15      1.62 o 
   3  -9   2       12.95       15.05      2.31 o 
   4  -9   2       16.46       14.80      2.33 o 
  -1  -8   2        4.55        4.15      2.29 o 
   0  -8   2        0.00        0.39      1.46 o 
   1  -8   2       28.68       32.00      2.52 o 
   2  -8   2        8.94       10.78      2.08 o 
   3  -8   2        4.73        3.75      1.72 o 
   4  -8   2        1.91        2.46      1.35 o 
   5  -8   2        0.08       -0.25      2.37 o 
  -2  -7   2        0.36        0.86      1.34 o 
  -1  -7   2       15.10       12.78      3.73 o 
   0  -7   2       38.68       44.66      2.79 o 
   1  -7   2       32.79       36.38      2.49 o 
   2  -7   2       36.53       34.53      2.35 o 
   3  -7   2       36.00       34.98      2.44 o 
   4  -7   2       64.18       55.24      3.81 o 
   5  -7   2       67.98       75.61      6.28 o 
   6  -7   2        1.52        1.62      2.77 o 
  -3  -6   2        1.06        0.93      1.06 o 
  -2  -6   2        1.34        2.08      1.43 o 
  -1  -6   2        2.00        2.11      1.14 o 
   0  -6   2      413.90      431.95      7.25 o 
   1  -6   2        1.02        0.70      0.94 o 
   2  -6   2       36.71       34.96      2.64 o 
   3  -6   2        7.96        6.75      1.41 o 
   4  -6   2       64.69       71.35      2.38 o 
   5  -6   2       96.02       98.59      4.15 o 
   6  -6   2        8.30        8.10      1.73 o 
   7  -6   2        3.64        2.80      1.54 o 
  -4  -5   2        2.65       -0.20      1.27 o 
  -3  -5   2        3.17        3.70      1.25 o 
  -2  -5   2        1.26        1.73      1.80 o 
  -1  -5   2      169.85      174.12      4.75 o 
   0  -5   2      123.32      112.84      2.81 o 
   1  -5   2      204.99      198.31      4.47 o 
   2  -5   2        9.28        6.34      0.89 o 
   3  -5   2        5.27        5.62      0.89 o 
   4  -5   2      564.88      570.80     13.70 o 
   5  -5   2       20.45       27.14      3.72 o 
   6  -5   2       12.71       13.02      0.89 o 
   7  -5   2        2.52        3.13      1.40 o 
  -5  -4   2        2.17        0.29      0.79 o 
  -4  -4   2       79.26      103.27     15.45 o 
  -3  -4   2        9.13        8.28      1.60 o 
  -2  -4   2        4.26        4.08      2.74 o 
  -1  -4   2        3.09        3.26      1.30 o 
   0  -4   2      247.20      239.51      4.01 o 
   1  -4   2        0.03        3.44      0.84 o 
   2  -4   2      102.04      101.94      2.38 o 
   3  -4   2      287.65      264.63      4.50 o 
   4  -4   2       70.96       78.71      2.97 o 
   5  -4   2      182.26      185.37      3.28 o 
   6  -4   2        2.32        2.67      0.93 o 
   7  -4   2        1.40        3.65      2.30 o 
  -5  -3   2       40.93       41.67      2.42 o 
  -4  -3   2        1.71        1.68      1.17 o 
  -3  -3   2        0.67       -0.17      0.75 o 
  -2  -3   2       46.27       44.93      1.38 o 
  -1  -3   2      207.47      208.41      3.27 o 
   0  -3   2      395.17      344.93      4.50 o 
   1  -3   2     1187.18     1143.26     12.51 o 
   2  -3   2        7.45        7.81      0.71 o 
   3  -3   2       89.16       89.59      2.16 o 
   4  -3   2      145.01      136.45      2.29 o 
   5  -3   2       43.05       39.57      1.44 o 
   6  -3   2        6.46        6.84      1.03 o 
   7  -3   2       14.69       13.16      1.68 o 
  -6  -2   2        0.60        0.12      0.92 o 
  -5  -2   2        8.63        8.18      1.54 o 
  -4  -2   2        2.06        1.35      0.80 o 
  -3  -2   2       72.62       74.35      1.81 o 
  -2  -2   2      304.61      290.35      5.44 o 
  -1  -2   2      486.84      463.97      9.88 o 
   0  -2   2     1708.33     1735.77     45.35 o 
   1  -2   2      651.07      579.58      5.92 o 
   2  -2   2      119.71      103.22      1.87 o 
   3  -2   2      127.86      126.45      2.94 o 
   4  -2   2       47.68       49.75      1.44 o 
   5  -2   2       47.56       55.99      1.76 o 
   6  -2   2       17.72       25.21      1.61 o 
   7  -2   2        0.29        0.68      0.94 o 
  -6  -1   2        0.00        0.18      0.68 o 
  -5  -1   2        0.05       -0.40      0.91 o 
  -4  -1   2       27.03       26.40      1.21 o 
  -3  -1   2        0.09        0.36      0.59 o 
  -2  -1   2      127.19      102.23      1.57 o 
  -1  -1   2      367.34      350.52      8.16 o 
   0  -1   2     3563.32     3338.94     50.94 o 
   1  -1   2     3210.82     2953.85     33.45 o 
   2  -1   2        9.62        8.40      0.47 o 
   3  -1   2       17.21       21.76      1.06 o 
   4  -1   2        4.70        5.98      1.46 o 
   5  -1   2        8.54       10.75      1.03 o 
   6  -1   2        2.21        3.61      1.80 o 
   7  -1   2       17.18       22.91      3.16 o 
  -7   0   2        5.02        7.08      4.88 o 
  -6   0   2        3.77        4.59      1.56 o 
  -5   0   2       70.92       69.78      2.08 o 
  -4   0   2       14.82       11.31      0.71 o 
  -3   0   2        0.29        1.30      0.35 o 
  -2   0   2     1437.70     1375.63     12.00 o 
  -1   0   2     2511.87     2306.00     24.69 o 
   1   0   2      331.93      305.59      2.20 o 
   2   0   2      247.81      214.36      2.80 o 
   3   0   2       57.77       64.85      1.74 o 
   4   0   2        8.23        9.76      1.15 o 
   5   0   2      106.61      114.22      3.16 o 
   6   0   2        2.85        2.87      1.93 o 
  -7   1   2        0.48        0.66      1.89 o 
  -6   1   2        1.88        1.10      2.85 o 
  -5   1   2       51.85       53.19      5.55 o 
  -4   1   2        0.09        0.01      0.76 o 
  -3   1   2     2569.08     2798.75     52.69 o 
  -2   1   2       15.76       16.18      1.85 o 
  -1   1   2        3.22        4.10      0.33 o 
   0   1   2      801.40      767.43      4.90 o 
   1   1   2     1047.38     1027.68     10.17 o 
   2   1   2      280.44      278.80      2.54 o 
   3   1   2        4.92        5.37      0.67 o 
   4   1   2      423.70      432.46      6.06 o 
   5   1   2        3.42        2.60      0.83 o 
   6   1   2        0.55        0.02      0.79 o 
  -7   2   2        8.74        8.14      2.82 o 
  -6   2   2       52.74       58.03      6.19 o 
  -5   2   2       20.80       19.48      2.61 o 
  -4   2   2      198.03      200.70      6.74 o 
  -3   2   2      118.35      131.12      1.41 o 
  -2   2   2      502.07      487.33      7.23 o 
  -1   2   2      148.84      125.15      1.49 o 
   0   2   2     1281.56     1280.17     15.45 o 
   1   2   2     1508.65     1619.77     25.73 o 
   2   2   2       24.48       25.19      1.86 o 
   3   2   2      217.42      222.89      3.18 o 
   4   2   2       73.43       70.02      1.88 o 
   5   2   2       13.13        9.84      1.49 o 
   6   2   2        1.43        0.61      0.82 o 
  -7   3   2       27.60       28.33      3.72 o 
  -6   3   2        0.04        0.32      1.35 o 
  -5   3   2        0.03        0.27      0.31 o 
  -4   3   2      217.35      231.40      2.41 o 
  -3   3   2      393.16      400.49      6.72 o 
  -2   3   2      192.55      190.69      3.07 o 
  -1   3   2      597.83      530.72      5.66 o 
   0   3   2      140.60      134.73      2.09 o 
   1   3   2        4.20        4.32      0.66 o 
   2   3   2        2.20        2.64      0.71 o 
   3   3   2       74.57       80.89      1.97 o 
   4   3   2       34.68       34.24      1.88 o 
   5   3   2       20.16       20.39      2.10 o 
  -7   4   2        1.32        2.98      1.46 o 
  -6   4   2        3.41        5.01      1.37 o 
  -5   4   2        0.02        0.39      0.42 o 
  -4   4   2      772.25      775.92     14.57 o 
  -3   4   2      349.34      374.45      8.27 o 
  -2   4   2        0.11        1.27      0.52 o 
  -1   4   2       60.65       78.63      1.58 o 
   0   4   2        6.64        7.49      0.88 o 
   1   4   2        0.41        0.30      0.57 o 
   2   4   2        1.77        2.48      1.11 o 
   3   4   2       65.68       70.87      2.08 o 
   4   4   2       59.52       66.60      2.26 o 
   5   4   2        0.04        0.61      1.15 o 
  -7   5   2        2.13        3.91      2.65 o 
  -6   5   2        0.37        0.04      0.96 o 
  -5   5   2      519.85      540.11     12.02 o 
  -4   5   2      126.69      122.70      3.98 o 
  -3   5   2      108.35      112.12      3.40 o 
  -2   5   2        1.00        0.72      0.74 o 
  -1   5   2        1.90        3.86      1.00 o 
   0   5   2        3.69        4.08      1.33 o 
   1   5   2      101.44       95.22      2.70 o 
   2   5   2       41.47       40.88      1.99 o 
   3   5   2       19.61       23.28      1.43 o 
   4   5   2        0.07        0.16      0.80 o 
  -7   6   2        9.05       15.03      2.62 o 
  -6   6   2       28.99       34.59      2.52 o 
  -5   6   2       50.96       54.46      3.33 o 
  -4   6   2      146.33      160.02      5.08 o 
  -3   6   2       87.13       82.29      3.30 o 
  -2   6   2        3.28        1.76      0.84 o 
  -1   6   2       20.53       20.90      1.97 o 
   0   6   2      179.07      188.27      6.52 o 
   1   6   2        0.12       -0.20      0.58 o 
   2   6   2       13.83       11.14      1.36 o 
   3   6   2       12.34        8.11      2.82 o 
  -6   7   2       16.35       20.38      4.86 o 
  -5   7   2       21.74       25.05      2.96 o 
  -4   7   2      107.42      112.16      6.87 o 
  -3   7   2       14.09       11.75      1.87 o 
  -2   7   2        0.35        0.31      0.85 o 
  -1   7   2        0.09        0.71      0.98 o 
   0   7   2       16.22       18.58      1.78 o 
   1   7   2        0.00        0.38      1.02 o 
   2   7   2        9.27       10.39      1.65 o 
  -5   8   2        6.09        4.92      1.20 o 
  -4   8   2        1.98        1.06      0.83 o 
  -3   8   2        1.48        1.78      0.95 o 
  -2   8   2        1.17        1.92      1.25 o 
  -1   8   2       20.07       29.19      5.82 o 
   0   8   2       26.79       33.77      2.01 o 
  -4   9   2       28.76       33.47      3.52 o 
  -3   9   2        1.37        1.61      1.73 o 
  -2   9   2        0.45        3.26      2.11 o 
   2  -9   3        0.26        0.78      1.38 o 
   3  -9   3        0.34        0.67      2.16 o 
  -1  -8   3        2.51        2.77      2.18 o 
   0  -8   3        1.87        2.97      2.08 o 
   1  -8   3        1.36        0.53      1.82 o 
   2  -8   3       30.09       31.84      2.38 o 
   3  -8   3        0.83        0.71      1.26 o 
   4  -8   3        5.66        5.42      1.58 o 
   5  -8   3        1.15        0.55      1.62 o 
  -2  -7   3        3.86        4.38      1.91 o 
  -1  -7   3        0.22       -0.11      1.57 o 
   0  -7   3        0.92        0.93      1.87 o 
   1  -7   3        7.74        9.01      1.79 o 
   2  -7   3       20.99       19.15      2.21 o 
   3  -7   3        1.24        0.38      1.00 o 
   4  -7   3       69.08       68.93      2.70 o 
   5  -7   3        1.11        2.56      1.84 o 
   6  -7   3        0.64        1.34      1.64 o 
  -3  -6   3       11.22       12.14      3.51 o 
  -2  -6   3        3.01        3.02      2.30 o 
  -1  -6   3        0.02       -0.17      1.12 o 
   0  -6   3       45.38       44.99      2.59 o 
   1  -6   3       12.98       12.10      1.95 o 
   2  -6   3       13.24       10.01      1.55 o 
   3  -6   3      234.78      229.11      4.63 o 
   4  -6   3       22.95       27.78      2.06 o 
   5  -6   3        8.72        8.85      3.26 o 
   6  -6   3        7.91        9.27      2.04 o 
   7  -6   3        7.57        8.82      3.68 o 
  -4  -5   3       19.27       22.05      6.59 o 
  -3  -5   3       21.53       28.46      4.99 o 
  -2  -5   3       25.75       26.52      2.27 o 
  -1  -5   3      101.44       99.31      3.88 o 
   0  -5   3      274.09      255.73      5.03 o 
   1  -5   3       13.24       13.45      1.24 o 
   2  -5   3       29.08       25.00      1.98 o 
   3  -5   3       15.02       13.74      1.30 o 
   4  -5   3      106.08      116.79      4.19 o 
   5  -5   3       10.65       10.50      1.78 o 
   6  -5   3        8.42        8.85      1.34 o 
   7  -5   3        0.47        0.78      1.08 o 
  -5  -4   3        7.58        2.62      2.09 o 
  -4  -4   3       92.68      109.98      3.26 o 
  -3  -4   3       20.47       22.83      2.09 o 
  -2  -4   3        1.27        0.72      1.61 o 
  -1  -4   3       82.44       80.05      3.56 o 
   0  -4   3      132.97      124.35      2.42 o 
   1  -4   3      197.38      231.70      3.26 o 
   2  -4   3      157.03      152.77      2.37 o 
   3  -4   3      190.48      208.20      3.07 o 
   4  -4   3       96.13      102.12      4.42 o 
   5  -4   3        9.88        7.61      2.70 o 
   6  -4   3       26.80       29.26      2.47 o 
   7  -4   3       12.52       11.76      1.88 o 
  -5  -3   3       41.31       42.44      2.63 o 
  -4  -3   3        1.58        0.35      0.69 o 
  -3  -3   3        2.46        1.88      0.79 o 
  -2  -3   3       48.09       45.25      2.18 o 
  -1  -3   3      132.05      147.80      5.46 o 
   0  -3   3      930.17      987.80     11.12 o 
   1  -3   3        0.08        0.01      0.25 o 
   2  -3   3        3.89        3.89      0.62 o 
   3  -3   3       51.37       47.02      1.57 o 
   4  -3   3      115.34      116.20      4.36 o 
   5  -3   3      162.22      166.22      2.85 o 
   6  -3   3      148.69      140.43      3.81 o 
   7  -3   3        5.16        6.93      2.27 o 
  -6  -2   3        4.12        3.96      1.27 o 
  -5  -2   3        0.37        1.60      0.83 o 
  -4  -2   3        6.32        6.67      2.73 o 
  -3  -2   3       14.89       15.95      1.09 o 
  -2  -2   3      311.33      286.62      5.10 o 
  -1  -2   3       85.18       97.53      2.62 o 
   0  -2   3       28.26       23.13      0.98 o 
   1  -2   3      246.38      240.51      2.98 o 
   2  -2   3      106.11      109.27      1.39 o 
   3  -2   3       89.96       81.36      2.46 o 
   4  -2   3       64.66       58.95      1.15 o 
   5  -2   3      896.03      896.59     15.71 o 
   6  -2   3        7.51        8.61      1.08 o 
   7  -2   3        2.57        2.68      1.14 o 
  -6  -1   3        2.28        3.74      1.06 o 
  -5  -1   3       19.18       30.12      3.54 o 
  -4  -1   3       22.29       21.86      1.51 o 
  -3  -1   3       16.45       22.56      2.14 o 
  -2  -1   3       31.69       25.28      2.30 o 
  -1  -1   3       28.62       26.41      1.76 o 
   0  -1   3      192.76      186.24      2.06 o 
   1  -1   3      535.17      498.35      4.71 o 
   2  -1   3      541.37      504.72      7.70 o 
   3  -1   3       18.30       27.72      1.25 o 
   4  -1   3      625.03      635.57     21.79 o 
   5  -1   3       66.42       68.43      2.61 o 
   6  -1   3        5.88        5.41      0.96 o 
   7  -1   3        0.02       -1.06      1.17 o 
  -7   0   3        3.13        9.97      5.77 o 
  -6   0   3       36.97       47.04      2.59 o 
  -5   0   3       23.96       25.72      1.08 o 
  -4   0   3       16.33       14.69      0.71 o 
  -3   0   3      230.54      225.38      2.57 o 
  -2   0   3      143.89      140.05      3.70 o 
  -1   0   3        0.33        0.74      0.82 o 
   0   0   3      734.32      568.11     94.06 o 
   1   0   3    11404.81    11956.18    131.32 o 
   2   0   3        5.14        2.54      0.27 o 
   3   0   3       50.64       46.81      0.88 o 
   4   0   3      276.29      273.87      4.10 o 
   5   0   3        1.52        1.58      0.61 o 
   6   0   3        0.18        0.28      2.05 o 
  -7   1   3        4.42        5.41      2.77 o 
  -6   1   3       15.51       19.89      5.17 o 
  -5   1   3        0.89        1.97      2.92 o 
  -4   1   3       56.26       57.10      1.21 o 
  -3   1   3     2648.93     2600.34    170.71 o 
  -2   1   3       49.57       50.33      2.19 o 
  -1   1   3     1505.56     1387.46     12.88 o 
   0   1   3     6120.81     6249.20     56.09 o 
   1   1   3     1672.53     1605.24     12.18 o 
   2   1   3      676.41      679.86      5.28 o 
   3   1   3      139.57      137.25      1.85 o 
   4   1   3       41.05       35.31      1.66 o 
   5   1   3        5.27        4.15      0.82 o 
   6   1   3        4.07        3.47      1.84 o 
  -7   2   3       13.42       12.92      3.17 o 
  -6   2   3        0.29        1.93      3.14 o 
  -5   2   3       11.03        7.87      2.20 o 
  -4   2   3      378.28      429.59     11.83 o 
  -3   2   3        9.17       11.65      2.77 o 
  -2   2   3     1037.20     1101.21     24.53 o 
  -1   2   3     1073.84     1021.40      8.27 o 
   0   2   3     2787.18     2733.58     31.05 o 
   1   2   3     1269.54     1230.37     11.47 o 
   2   2   3        6.30        4.77      1.07 o 
   3   2   3      163.35      160.53      3.30 o 
   4   2   3       45.93       41.97      1.46 o 
   5   2   3        6.23        4.95      1.10 o 
   6   2   3        1.39        0.73      0.89 o 
  -7   3   3       32.84       38.74      4.70 o 
  -6   3   3       11.59        8.72      1.51 o 
  -5   3   3       40.96       33.94      1.87 o 
  -4   3   3        1.47        6.69      1.52 o 
  -3   3   3        2.45        4.59      0.94 o 
  -2   3   3      472.40      492.84      5.45 o 
  -1   3   3       17.77       25.64      0.69 o 
   0   3   3      298.72      279.32      4.52 o 
   1   3   3        1.90        1.31      0.55 o 
   2   3   3       43.64       38.01      1.23 o 
   3   3   3       72.18       73.79      1.71 o 
   4   3   3       16.40       15.04      1.53 o 
   5   3   3        0.07       -0.72      1.25 o 
  -7   4   3       16.51       20.45      2.22 o 
  -6   4   3        0.68        0.77      1.01 o 
  -5   4   3        3.12        2.46      1.37 o 
  -4   4   3      399.21      397.09      8.62 o 
  -3   4   3       44.90       52.26      2.10 o 
  -2   4   3        0.15        3.70      0.98 o 
  -1   4   3      569.97      589.43      8.48 o 
   0   4   3       89.89       86.69      1.72 o 
   1   4   3       23.03       20.03      1.13 o 
   2   4   3        0.67        0.46      0.55 o 
   3   4   3        3.54        4.38      1.04 o 
   4   4   3        8.05        4.18      1.94 o 
  -7   5   3        6.53        6.02      2.05 o 
  -6   5   3        0.01        0.95      1.52 o 
  -5   5   3       38.40       44.69      3.47 o 
  -4   5   3        1.45        2.69      1.41 o 
  -3   5   3      100.69      101.08      2.29 o 
  -2   5   3      376.37      372.10      5.41 o 
  -1   5   3      277.30      278.09      3.45 o 
   0   5   3      209.90      217.89      3.52 o 
   1   5   3        3.95        3.75      1.51 o 
   2   5   3       24.08       37.42      7.14 o 
   3   5   3        0.02       -0.58      0.91 o 
   4   5   3       13.10        9.58      3.15 o 
  -7   6   3        2.12        3.91      2.92 o 
  -6   6   3        1.49        2.12      1.44 o 
  -5   6   3        0.00        0.24      0.48 o 
  -4   6   3        3.30        5.01      2.95 o 
  -3   6   3      122.51      120.09      3.53 o 
  -2   6   3       53.65       63.05      1.70 o 
  -1   6   3      332.54      360.91     18.20 o 
   0   6   3       41.81       41.59      1.88 o 
   1   6   3       28.25       30.89      2.02 o 
   2   6   3        0.45        0.98      1.27 o 
   3   6   3        3.79        1.26      1.04 o 
  -6   7   3        2.83        3.18      2.01 o 
  -5   7   3        0.04       -0.30      0.73 o 
  -4   7   3        7.82        8.54      1.14 o 
  -3   7   3       21.76       23.38      1.41 o 
  -2   7   3       77.10       81.43      4.46 o 
  -1   7   3       16.50       19.92      1.46 o 
   0   7   3       32.33       37.41      2.29 o 
   1   7   3        4.32        4.42      1.51 o 
   2   7   3        0.03        0.17      1.01 o 
  -5   8   3        7.01        6.50      1.82 o 
  -4   8   3       32.93       32.90      2.89 o 
  -3   8   3        5.25        7.22      1.34 o 
  -2   8   3       11.38       14.46      1.73 o 
  -1   8   3        9.73        5.66      3.41 o 
   0   8   3       17.50       30.29      8.38 o 
  -4   9   3       75.36       90.27      4.16 o 
  -3   9   3        0.54        1.93      1.07 o 
  -2   9   3        1.03        1.52      1.19 o 
   2  -9   4       10.94       11.25      2.26 o 
   3  -9   4       12.24       13.21      3.70 o 
  -1  -8   4        4.89        4.62      1.86 o 
   0  -8   4       14.09       16.78      2.68 o 
   1  -8   4       19.85       21.24      2.57 o 
   2  -8   4        9.15        7.65      2.17 o 
   3  -8   4       18.82       18.34      2.38 o 
   4  -8   4        7.69        8.12      1.69 o 
   5  -8   4        5.91        8.61      2.68 o 
  -2  -7   4       11.17       10.13      2.89 o 
  -1  -7   4       32.25       34.27      2.61 o 
   0  -7   4       25.34       24.71      2.83 o 
   1  -7   4        0.06       -0.11      0.76 o 
   2  -7   4        0.01        0.52      1.19 o 
   3  -7   4        4.68        3.12      1.38 o 
   4  -7   4       12.94       18.21      1.83 o 
   5  -7   4       31.42       30.52      3.05 o 
   6  -7   4        5.35        5.46      3.38 o 
  -3  -6   4       12.60       14.18      2.18 o 
  -2  -6   4       25.55       25.39     12.57 o 
  -1  -6   4       48.70       47.37      2.91 o 
   0  -6   4      242.29      232.39      5.69 o 
   1  -6   4       37.25       35.04      2.26 o 
   2  -6   4        4.81        6.34      1.15 o 
   3  -6   4       16.02       15.41      2.27 o 
   4  -6   4        0.94        0.78      1.00 o 
   5  -6   4        0.40        0.52      1.15 o 
   6  -6   4        0.95        1.66      1.03 o 
  -4  -5   4        1.63       -0.09      0.89 o 
  -3  -5   4       13.86       23.46      6.30 o 
  -2  -5   4        2.91        3.74      1.59 o 
  -1  -5   4      282.15      285.89      5.33 o 
   0  -5   4      201.93      196.51      4.71 o 
   1  -5   4      200.74      195.23      3.80 o 
   2  -5   4       66.59       69.02      1.82 o 
   3  -5   4       22.87       22.89      1.27 o 
   4  -5   4        2.42        1.43      2.02 o 
   5  -5   4       11.07       11.53      2.79 o 
   6  -5   4        2.62        2.32      0.85 o 
   7  -5   4        1.64        1.74      1.54 o 
  -5  -4   4        3.23        0.27      0.66 o 
  -4  -4   4        1.26        1.44      1.73 o 
  -3  -4   4       48.82       45.92      2.64 o 
  -2  -4   4       66.27       73.62      3.77 o 
  -1  -4   4      325.02      312.76      5.04 o 
   0  -4   4       30.26       25.80      1.53 o 
   1  -4   4      498.96      500.43     12.23 o 
   2  -4   4      582.18      573.91      7.17 o 
   3  -4   4       42.15       52.83      1.74 o 
   4  -4   4       23.87       20.44      1.61 o 
   5  -4   4        0.77        0.51      0.51 o 
   6  -4   4        1.23        2.78      1.07 o 
   7  -4   4        7.44        7.35      2.30 o 
  -5  -3   4        5.27        3.47      1.17 o 
  -4  -3   4       20.35       34.32      8.57 o 
  -3  -3   4        7.19        7.50      1.08 o 
  -2  -3   4       53.53       52.24      2.99 o 
  -1  -3   4        1.36        1.15      0.95 o 
   0  -3   4       56.18       59.45      1.56 o 
   1  -3   4      474.62      453.69      5.68 o 
   2  -3   4      514.09      519.14      5.88 o 
   3  -3   4       56.60       59.79      2.41 o 
   4  -3   4       11.38       13.95      1.07 o 
   5  -3   4       11.64       10.71      0.83 o 
   6  -3   4       22.80       23.64      1.22 o 
   7  -3   4       11.26       16.91      3.17 o 
  -6  -2   4        9.97       11.28      2.38 o 
  -5  -2   4       19.49       16.12      1.69 o 
  -4  -2   4      242.20      251.76      5.41 o 
  -3  -2   4      321.20      315.35      4.20 o 
  -2  -2   4       14.27       14.04      2.39 o 
  -1  -2   4     1910.32     2149.29     26.60 o 
   0  -2   4       47.36       46.55      3.81 o 
   1  -2   4      316.62      304.26      3.35 o 
   2  -2   4      659.11      652.39      6.77 o 
   3  -2   4       69.60       87.06      2.04 o 
   4  -2   4        0.17        1.04      0.50 o 
   5  -2   4       38.80       35.87      2.98 o 
   6  -2   4        0.02       -0.01      0.43 o 
   7  -2   4        7.17        6.54      1.82 o 
  -6  -1   4        3.53        3.18      1.44 o 
  -5  -1   4      416.34      425.38      6.09 o 
  -4  -1   4      173.24      172.01      3.16 o 
  -3  -1   4      307.87      287.82      4.92 o 
  -2  -1   4       19.22       17.35      2.23 o 
  -1  -1   4      285.12      286.32      6.34 o 
   0  -1   4     2193.57     2061.97     22.59 o 
   1  -1   4      245.18      230.68      2.58 o 
   2  -1   4      784.55      792.42      8.38 o 
   3  -1   4       78.63       67.39      1.01 o 
   4  -1   4       52.09       49.95      2.21 o 
   5  -1   4       38.76       42.70      2.34 o 
   6  -1   4        1.53        1.98      0.76 o 
   7  -1   4       12.67       16.27      3.23 o 
  -7   0   4        0.01        5.32      5.33 o 
  -6   0   4       27.20       21.53      6.35 o 
  -5   0   4        0.29        0.40      0.63 o 
  -4   0   4      188.41      183.15      2.45 o 
  -3   0   4      370.11      340.60      4.38 o 
  -2   0   4      401.85      348.27      5.06 o 
  -1   0   4     3906.02     3618.34     42.28 o 
   0   0   4     1409.77     1248.14     37.42 o 
   1   0   4     3281.18     3141.00     55.53 o 
   2   0   4       85.98       75.81      0.94 o 
   3   0   4      260.97      255.07      3.41 o 
   4   0   4      176.75      196.49      3.71 o 
   5   0   4       79.77       81.21      2.08 o 
   6   0   4       16.20       15.55      3.72 o 
  -7   1   4        0.26        0.93      2.22 o 
  -6   1   4        1.34        1.64      3.43 o 
  -5   1   4        2.21        4.96      3.59 o 
  -4   1   4       69.16       64.33      1.46 o 
  -3   1   4      144.00      127.01      2.77 o 
  -2   1   4      188.06      190.63      5.95 o 
  -1   1   4       34.44       27.07      0.48 o 
   0   1   4     8177.77     8642.06     78.16 o 
   1   1   4      842.42      866.40      8.11 o 
   2   1   4       72.44       68.62      1.22 o 
   3   1   4      169.91      174.80      2.37 o 
   4   1   4      470.31      486.89      5.44 o 
   5   1   4       36.49       37.82      2.14 o 
   6   1   4       13.02       17.17      1.57 o 
  -7   2   4        1.78        2.60      2.40 o 
  -6   2   4        1.28        3.42      2.21 o 
  -5   2   4        1.20        0.06      1.78 o 
  -4   2   4        1.41        0.72      1.33 o 
  -3   2   4      186.07      200.07      4.75 o 
  -2   2   4       60.68       60.08      1.42 o 
  -1   2   4        0.01        0.10      0.23 o 
   0   2   4     3946.12     4047.67    100.70 o 
   1   2   4       48.49       34.08      3.50 o 
   2   2   4       15.85       13.93      0.67 o 
   3   2   4      165.08      160.91      2.28 o 
   4   2   4       59.74       64.00      2.66 o 
   5   2   4       55.21       60.11      2.67 o 
   6   2   4       18.52       21.86      1.87 o 
  -7   3   4        0.98        1.25      1.50 o 
  -6   3   4        8.30       12.66      1.70 o 
  -5   3   4       50.83       61.29      2.59 o 
  -4   3   4      300.65      291.78      6.05 o 
  -3   3   4      193.22      218.07      2.42 o 
  -2   3   4      348.02      365.15      3.98 o 
  -1   3   4      146.14      144.02      1.71 o 
   0   3   4      184.80      208.40     10.03 o 
   1   3   4        4.01        2.99      0.62 o 
   2   3   4        0.60        0.36      0.47 o 
   3   3   4       57.14       53.59      2.17 o 
   4   3   4       28.25       31.91      1.48 o 
   5   3   4       38.04       48.49      2.55 o 
  -7   4   4        2.12        4.76      2.15 o 
  -6   4   4       20.08       27.06      3.35 o 
  -5   4   4      331.95      350.77      9.08 o 
  -4   4   4      515.18      560.48     16.82 o 
  -3   4   4       14.91       16.99      0.65 o 
  -2   4   4       18.84       21.75      0.78 o 
  -1   4   4       45.80       49.87      1.13 o 
   0   4   4       37.33       36.50      1.11 o 
   1   4   4      158.08      152.99      2.34 o 
   2   4   4      161.32      148.52      2.83 o 
   3   4   4        0.04        0.09      0.54 o 
   4   4   4       15.63       14.94      4.17 o 
  -7   5   4       34.53       46.02      3.05 o 
  -6   5   4       89.00       99.43      3.52 o 
  -5   5   4       57.06       61.80      1.78 o 
  -4   5   4       26.06       30.24      1.43 o 
  -3   5   4      116.47      114.31      1.99 o 
  -2   5   4       34.26       29.45      1.32 o 
  -1   5   4        0.73        1.12      0.57 o 
   0   5   4      544.24      537.54      6.69 o 
   1   5   4      247.97      231.76      3.48 o 
   2   5   4       10.54        9.36      1.06 o 
   3   5   4       13.68       10.88      3.39 o 
   4   5   4        3.97        2.62      1.37 o 
  -7   6   4        0.31        0.75      1.55 o 
  -6   6   4        3.74        7.61      2.38 o 
  -5   6   4        7.57        9.52      0.98 o 
  -4   6   4       37.22       39.92      2.06 o 
  -3   6   4       89.62       78.68      2.45 o 
  -2   6   4        0.54        0.10      0.56 o 
  -1   6   4       85.69       86.97      2.43 o 
   0   6   4       26.02       25.63      1.52 o 
   1   6   4        5.75        4.88      0.98 o 
   2   6   4       17.78       18.24      2.21 o 
   3   6   4        7.78        8.50      2.96 o 
  -6   7   4        0.02        0.80      1.62 o 
  -5   7   4        0.02        0.10      0.56 o 
  -4   7   4       15.07       13.03      1.68 o 
  -3   7   4       37.53       42.21      2.37 o 
  -2   7   4       34.14       32.40      1.43 o 
  -1   7   4        9.14        9.72      1.72 o 
   0   7   4       22.77       30.51     11.65 o 
   1   7   4        0.38        0.29      0.82 o 
   2   7   4       10.09       10.39      1.45 o 
  -5   8   4        1.06        0.94      1.06 o 
  -4   8   4        2.32        1.26      1.01 o 
  -3   8   4        0.17        0.49      0.69 o 
  -2   8   4        3.09        3.38      1.33 o 
  -1   8   4        0.01       -0.28      0.98 o 
   0   8   4       15.80       12.40      4.63 o 
  -3   9   4        1.30        2.37      1.13 o 
  -2   9   4        6.31        2.55      1.35 o 
   2  -9   5        0.83        0.93      1.46 o 
   3  -9   5        3.07        3.22      1.77 o 
  -1  -8   5        3.63        3.68      2.08 o 
   0  -8   5        0.02       -0.15      1.05 o 
   1  -8   5        0.21        0.93      1.27 o 
   2  -8   5        0.17       -0.19      1.21 o 
   3  -8   5       14.52       11.92      1.86 o 
   4  -8   5        0.00        0.62      1.29 o 
   5  -8   5       21.02       22.74      5.24 o 
  -2  -7   5        0.74        1.14      1.31 o 
  -1  -7   5        2.91        2.64      1.56 o 
   0  -7   5        0.08        0.75      1.11 o 
   1  -7   5       26.90       25.92      2.68 o 
   2  -7   5       97.59       91.07      3.50 o 
   3  -7   5        6.69        6.75      1.36 o 
   4  -7   5       36.78       41.37      2.99 o 
   5  -7   5       28.46       25.06      4.62 o 
   6  -7   5        3.10        4.32      2.03 o 
  -3  -6   5       16.05       24.99      8.13 o 
  -2  -6   5        1.38        1.71      1.16 o 
  -1  -6   5       46.26       45.98      3.15 o 
   0  -6   5       34.20       33.04      2.62 o 
   1  -6   5      691.54      694.99     16.93 o 
   2  -6   5       27.97       29.28      1.98 o 
   3  -6   5       14.50       13.05      1.32 o 
   4  -6   5        0.34       -0.10      1.03 o 
   5  -6   5       25.52       26.62      2.42 o 
   6  -6   5       13.85       13.65      2.25 o 
  -4  -5   5       10.66        2.05      3.33 o 
  -3  -5   5       40.81       53.50      9.92 o 
  -2  -5   5       27.23       32.28      2.74 o 
  -1  -5   5       14.68       15.44      2.04 o 
   0  -5   5      413.26      397.55      9.19 o 
   1  -5   5       32.92       28.59      1.94 o 
   2  -5   5       46.64       45.41      1.84 o 
   3  -5   5       28.37       27.02      2.28 o 
   4  -5   5      245.77      242.99      4.19 o 
   5  -5   5       50.71       51.04      2.70 o 
   6  -5   5        0.39        0.58      0.55 o 
   7  -5   5        0.71        1.30      1.09 o 
  -5  -4   5        1.58        0.64      1.22 o 
  -4  -4   5       27.25       31.06      1.84 o 
  -3  -4   5      101.87      110.93      9.34 o 
  -2  -4   5       32.67       33.80      2.33 o 
  -1  -4   5        1.14        0.77      1.43 o 
   0  -4   5        0.05        0.04      0.60 o 
   1  -4   5        7.72        9.18      0.97 o 
   2  -4   5       41.19       40.78      1.48 o 
   3  -4   5      310.64      269.19      4.06 o 
   4  -4   5       64.54       54.96      3.32 o 
   5  -4   5      121.01      119.53      3.12 o 
   6  -4   5       62.48       63.72      2.07 o 
   7  -4   5        1.07        3.27      2.29 o 
  -5  -3   5        0.35        0.54      0.82 o 
  -4  -3   5       47.96       42.05      4.75 o 
  -3  -3   5       10.04       11.30      1.18 o 
  -2  -3   5       62.20       68.80      4.31 o 
  -1  -3   5       41.07       39.34      1.76 o 
   0  -3   5        0.93        2.35      0.93 o 
   1  -3   5        1.54        2.28      0.52 o 
   2  -3   5       65.36       81.87      1.44 o 
   3  -3   5        9.22       10.17      0.94 o 
   4  -3   5      194.04      181.53      3.94 o 
   5  -3   5      189.93      179.26      2.73 o 
   6  -3   5       37.79       38.91      2.03 o 
   7  -3   5        0.01        0.73      0.72 o 
  -6  -2   5        1.75        3.51      1.10 o 
  -5  -2   5       13.65       15.16      2.31 o 
  -4  -2   5       34.93       37.11      2.75 o 
  -3  -2   5        0.47        0.61      1.76 o 
  -2  -2   5        3.87        2.09      1.27 o 
  -1  -2   5     1802.85     1920.80     22.87 o 
   0  -2   5      571.88      532.33      5.96 o 
   1  -2   5       28.63       39.06      1.53 o 
   2  -2   5       32.40       24.56      0.63 o 
   3  -2   5       18.32       15.93      0.62 o 
   4  -2   5      166.87      166.96      2.87 o 
   5  -2   5       96.10       93.09      2.03 o 
   6  -2   5        3.62        2.91      0.80 o 
   7  -2   5        0.39        0.48      0.93 o 
  -6  -1   5       16.85       16.90      1.81 o 
  -5  -1   5        0.24       -0.07      0.54 o 
  -4  -1   5        7.40       11.71      1.80 o 
  -3  -1   5       34.62       28.46      1.00 o 
  -2  -1   5       65.39       55.22      3.02 o 
  -1  -1   5       70.84       60.28      2.07 o 
   0  -1   5     6182.22     6094.23     75.87 o 
   1  -1   5      272.99      223.77      2.24 o 
   2  -1   5      114.95      102.78      1.35 o 
   3  -1   5       20.69       23.13      0.64 o 
   4  -1   5        9.12        9.03      0.62 o 
   5  -1   5       19.93       17.00      1.03 o 
   6  -1   5        2.28        1.98      0.86 o 
   7  -1   5        0.82        0.76      0.99 o 
  -7   0   5       11.34       13.39      6.71 o 
  -6   0   5        5.44        3.98      1.06 o 
  -5   0   5       56.81       51.59      1.34 o 
  -4   0   5        5.82       10.95      1.50 o 
  -3   0   5      504.67      523.84      5.72 o 
  -2   0   5      295.70      316.58      4.72 o 
  -1   0   5    10496.03    10657.37    145.29 o 
   0   0   5      230.83      217.93      3.55 o 
   1   0   5      593.73      499.99      3.53 o 
   2   0   5       23.24       18.62      0.81 o 
   3   0   5      101.53      104.97      1.98 o 
   4   0   5      191.94      199.77      3.31 o 
   5   0   5        0.09       -0.19      0.79 o 
   6   0   5        3.30        1.21      1.66 o 
  -7   1   5        2.24        0.94      2.31 o 
  -6   1   5       19.85       13.91      5.35 o 
  -5   1   5       51.13       46.57      6.01 o 
  -4   1   5       68.89       71.06      2.24 o 
  -3   1   5       93.65      111.60      2.52 o 
  -2   1   5     1427.14     1454.47     24.29 o 
  -1   1   5      140.34      137.30      1.65 o 
   0   1   5       33.99       35.20      0.48 o 
   1   1   5      378.36      358.16      2.60 o 
   2   1   5      575.99      554.63      4.36 o 
   3   1   5      310.13      295.80      3.31 o 
   4   1   5        3.35        3.36      0.67 o 
   5   1   5        3.08        2.02      1.39 o 
   6   1   5        0.00       -0.24      0.87 o 
  -7   2   5        1.81       -0.01      1.19 o 
  -6   2   5       14.56        8.81      2.74 o 
  -5   2   5       56.59       47.55      5.86 o 
  -4   2   5      115.47      116.82      4.44 o 
  -3   2   5        0.41       -0.15      1.53 o 
  -2   2   5       12.72       12.02      0.45 o 
  -1   2   5        9.92        6.13      0.38 o 
   0   2   5      219.86      209.13      1.81 o 
   1   2   5     1302.02     1387.83     13.10 o 
   2   2   5      229.39      224.13      2.30 o 
   3   2   5       33.44       35.63      1.20 o 
   4   2   5        3.49        4.42      0.77 o 
   5   2   5        0.11       -0.11      0.71 o 
  -7   3   5        0.07        0.48      1.29 o 
  -6   3   5       22.02       16.85      3.15 o 
  -5   3   5        0.22        1.10      2.88 o 
  -4   3   5       77.36       74.45      2.22 o 
  -3   3   5      130.58      139.91      1.54 o 
  -2   3   5       34.14       33.64      0.70 o 
  -1   3   5      378.84      389.15      3.64 o 
   0   3   5     1952.85     2080.48     20.05 o 
   1   3   5      171.59      167.89      2.00 o 
   2   3   5       92.61       91.11      2.05 o 
   3   3   5       11.66       10.15      0.83 o 
   4   3   5        0.66        0.37      0.75 o 
   5   3   5        0.06        0.05      0.68 o 
  -7   4   5        4.20        4.56      2.19 o 
  -6   4   5        9.80       11.64      2.02 o 
  -5   4   5      135.52      141.46      4.67 o 
  -4   4   5       43.47       47.62      0.91 o 
  -3   4   5      302.06      299.12      3.59 o 
  -2   4   5       60.16       52.40      1.06 o 
  -1   4   5      446.73      473.30      4.47 o 
   0   4   5      349.11      339.46      4.28 o 
   1   4   5       63.70       69.39      5.82 o 
   2   4   5        3.15        2.79      0.79 o 
   3   4   5        0.12        0.01      0.37 o 
   4   4   5        3.82        2.31      1.35 o 
  -7   5   5        2.16        1.18      1.48 o 
  -6   5   5        1.71        1.92      1.38 o 
  -5   5   5       29.93       31.29      2.97 o 
  -4   5   5      238.11      243.13      3.14 o 
  -3   5   5      109.88      117.73      2.39 o 
  -2   5   5      103.96      104.36      1.81 o 
  -1   5   5      333.14      331.38      5.13 o 
   0   5   5        0.96        0.22      0.72 o 
   1   5   5       71.31       72.04      2.79 o 
   2   5   5       11.40        9.73      1.55 o 
   3   5   5       10.63        7.85      2.87 o 
   4   5   5       11.33        9.32      2.64 o 
  -7   6   5        0.04       -0.07      0.98 o 
  -6   6   5        0.87        2.35      1.88 o 
  -5   6   5       16.01       17.87      1.04 o 
  -4   6   5       72.07       82.68      2.30 o 
  -3   6   5      154.06      159.73      3.03 o 
  -2   6   5       48.33       62.80      7.51 o 
  -1   6   5        0.11       -0.09      0.38 o 
   0   6   5       68.02       72.87      7.67 o 
   1   6   5        8.73        4.85      1.30 o 
   2   6   5        0.83        0.81      1.23 o 
   3   6   5        4.35        3.22      1.10 o 
  -6   7   5        6.12        5.83      4.04 o 
  -5   7   5       17.26       21.73      1.72 o 
  -4   7   5       88.52       92.77      2.87 o 
  -3   7   5       38.84       45.70      3.89 o 
  -2   7   5        0.09       -0.03      0.43 o 
  -1   7   5        8.58        7.93      1.39 o 
   0   7   5        8.43        7.43      3.03 o 
   1   7   5       11.47       11.27      1.90 o 
   2   7   5        0.17        2.33      1.42 o 
  -5   8   5       17.21       15.15      2.94 o 
  -4   8   5       22.86       30.11      1.72 o 
  -3   8   5        7.16        9.82      1.42 o 
  -2   8   5        0.41        1.15      0.92 o 
  -1   8   5        0.98        0.49      0.95 o 
   0   8   5        5.02        3.08      1.70 o 
  -3   9   5       28.20       32.90      4.78 o 
   0  -8   6       23.73       23.88      2.73 o 
   1  -8   6        2.26        2.84      1.59 o 
   2  -8   6        9.45        8.88      3.05 o 
   3  -8   6        3.39        3.41      1.46 o 
   4  -8   6        0.08       -0.78      1.42 o 
   5  -8   6        0.99        1.30      1.93 o 
  -2  -7   6       13.46       10.25      1.79 o 
  -1  -7   6       22.60       27.82      2.64 o 
   0  -7   6       46.54       43.22      2.74 o 
   1  -7   6       47.54       48.99      4.11 o 
   2  -7   6        0.71        0.98      1.09 o 
   3  -7   6        0.54        0.66      0.90 o 
   4  -7   6        4.85        7.68      1.48 o 
   5  -7   6       46.11       52.86      3.66 o 
   6  -7   6        3.69        3.08      1.89 o 
  -3  -6   6       16.63       17.81      3.08 o 
  -2  -6   6       13.07       15.52      2.18 o 
  -1  -6   6      132.99      140.45      4.28 o 
   0  -6   6       31.42       31.59      2.31 o 
   1  -6   6      176.91      183.88      5.53 o 
   2  -6   6       11.05       10.10      1.35 o 
   3  -6   6        8.84        6.45      1.14 o 
   4  -6   6       79.92       76.59      2.58 o 
   5  -6   6        0.01        0.40      1.75 o 
   6  -6   6        5.88        6.98      1.89 o 
  -4  -5   6        6.11        3.03      2.04 o 
  -3  -5   6       40.11       51.38      5.10 o 
  -2  -5   6       58.87       68.93      4.12 o 
  -1  -5   6       19.86       19.05      2.11 o 
   0  -5   6      490.93      470.35      8.15 o 
   1  -5   6        5.81        5.71      1.07 o 
   2  -5   6       12.56       14.77      1.15 o 
   3  -5   6        1.14        1.71      0.98 o 
   4  -5   6      232.43      223.64      4.53 o 
   5  -5   6        2.38        3.27      2.18 o 
   6  -5   6        0.01        0.51      0.55 o 
  -5  -4   6        3.91        0.69      1.24 o 
  -4  -4   6       58.03       70.08      2.91 o 
  -3  -4   6      207.37      230.05     12.55 o 
  -2  -4   6        5.75        7.05      1.67 o 
  -1  -4   6        8.80        7.21      1.84 o 
   0  -4   6        6.69        7.17      1.13 o 
   1  -4   6      304.38      327.04      6.91 o 
   2  -4   6        2.15        2.66      1.19 o 
   3  -4   6      384.00      357.12      4.71 o 
   4  -4   6        9.70        6.97      1.22 o 
   5  -4   6        1.50        0.94      0.61 o 
   6  -4   6        0.48        0.53      0.67 o 
   7  -4   6        8.68        8.34      2.46 o 
  -5  -3   6       35.10       35.98      2.56 o 
  -4  -3   6      351.06      372.58      6.32 o 
  -3  -3   6       20.26       27.13      3.83 o 
  -2  -3   6        0.05       -0.67      1.75 o 
  -1  -3   6        0.11        0.00      0.44 o 
   0  -3   6        5.54        6.20      0.95 o 
   1  -3   6       24.02       26.25      0.92 o 
   2  -3   6        4.24        3.93      0.51 o 
   3  -3   6       60.58       67.99      2.39 o 
   4  -3   6        1.01        0.55      0.74 o 
   5  -3   6        0.83        1.18      0.76 o 
   6  -3   6        4.55        4.78      0.84 o 
   7  -3   6       20.15       23.69      2.29 o 
  -6  -2   6        1.51        2.35      0.95 o 
  -5  -2   6      110.43      111.17      4.22 o 
  -4  -2   6      245.78      264.56      4.50 o 
  -3  -2   6        5.41        5.27      2.64 o 
  -2  -2   6       96.15       95.39      3.26 o 
  -1  -2   6       54.57       50.73      1.95 o 
   0  -2   6      554.38      589.15      6.63 o 
   1  -2   6      103.82       89.48      1.39 o 
   2  -2   6      122.77      124.15      1.45 o 
   3  -2   6        0.12        0.34      0.37 o 
   4  -2   6        3.94        5.70      0.66 o 
   5  -2   6        1.00        1.22      0.71 o 
   6  -2   6       77.19       75.12      1.93 o 
   7  -2   6        7.15        8.11      1.62 o 
  -6  -1   6       12.11       15.00      1.26 o 
  -5  -1   6      148.73      149.60      3.14 o 
  -4  -1   6        1.07        0.69      2.07 o 
  -3  -1   6       14.39       13.56      1.74 o 
  -2  -1   6       12.33       11.93      2.17 o 
  -1  -1   6      814.29      798.22      9.34 o 
   0  -1   6      455.81      487.71      5.26 o 
   1  -1   6       51.68       54.68      0.93 o 
   2  -1   6      467.49      467.88     10.81 o 
   3  -1   6        6.35        5.53      0.53 o 
   4  -1   6       30.08       31.77      1.28 o 
   5  -1   6      186.57      196.53      5.11 o 
   6  -1   6       33.43       41.37      1.67 o 
  -7   0   6        0.11       -0.93      4.33 o 
  -6   0   6       13.21       18.40      1.44 o 
  -5   0   6       48.59       50.63      1.68 o 
  -4   0   6       58.68       48.12      1.01 o 
  -3   0   6       44.62       36.37      3.36 o 
  -2   0   6      148.44      142.36      2.99 o 
  -1   0   6     1214.71     1217.10     14.13 o 
   0   0   6        0.48        4.53      2.75 o 
   1   0   6     1225.96     1092.10     25.22 o 
   2   0   6      132.52      131.25      1.47 o 
   3   0   6        1.73        1.37      0.41 o 
   4   0   6      325.50      346.49      4.98 o 
   5   0   6       49.99       58.94      2.33 o 
   6   0   6        1.76        2.27      1.12 o 
  -7   1   6        6.68        0.00      1.12 o 
  -6   1   6       27.96       39.62      4.36 o 
  -5   1   6       24.28       27.95      1.68 o 
  -4   1   6      212.57      204.21      4.34 o 
  -3   1   6       84.15       98.19      2.89 o 
  -2   1   6      901.41      932.42      8.25 o 
  -1   1   6       42.12       38.51      0.91 o 
   0   1   6       10.28        9.26      0.31 o 
   1   1   6        0.95        1.23      0.17 o 
   2   1   6       48.32       42.66      0.78 o 
   3   1   6      382.24      389.73      3.75 o 
   4   1   6        1.06        0.95      0.51 o 
   5   1   6       43.61       50.17      1.73 o 
   6   1   6        3.73        3.05      1.42 o 
  -7   2   6       12.68        0.01      1.25 o 
  -6   2   6        3.92        5.12      2.52 o 
  -5   2   6       37.10       46.22      3.81 o 
  -4   2   6        0.75       -0.49      2.23 o 
  -3   2   6      907.53      986.13     17.45 o 
  -2   2   6       81.77       81.19      0.87 o 
  -1   2   6        4.91        3.92      0.28 o 
   0   2   6        9.13        5.24      0.45 o 
   1   2   6      902.45      927.07      6.93 o 
   2   2   6       33.76       26.79      0.74 o 
   3   2   6        0.32        0.49      0.60 o 
   4   2   6      118.96      122.32      3.86 o 
   5   2   6       27.09       25.59      1.84 o 
  -7   3   6        0.20        0.32      1.24 o 
  -6   3   6        9.65       11.26      2.92 o 
  -5   3   6        1.64        3.80      2.21 o 
  -4   3   6        2.52        2.88      0.98 o 
  -3   3   6      511.46      515.53      5.98 o 
  -2   3   6        2.23        2.40      0.35 o 
  -1   3   6      290.56      279.00      2.76 o 
   0   3   6       38.60       35.98      1.13 o 
   1   3   6        0.04       -0.08      0.28 o 
   2   3   6       11.82       13.00      0.96 o 
   3   3   6       61.53       66.01      1.76 o 
   4   3   6       52.91       55.61      2.43 o 
   5   3   6       15.39       12.30      3.54 o 
  -7   4   6       13.20       15.81      2.23 o 
  -6   4   6       15.88       19.66      2.09 o 
  -5   4   6        0.63        0.27      1.26 o 
  -4   4   6        5.20        4.72      1.14 o 
  -3   4   6        3.97        4.37      0.46 o 
  -2   4   6       19.22       21.96      0.88 o 
  -1   4   6       44.34       51.76      1.10 o 
   0   4   6      268.39      278.76      9.83 o 
   1   4   6        6.36        5.80      0.67 o 
   2   4   6       17.20       20.17      0.93 o 
   3   4   6        8.60        9.57      1.08 o 
   4   4   6       28.56       29.97      1.36 o 
  -7   5   6       37.87       55.57      4.20 o 
  -6   5   6        0.17        0.04      1.42 o 
  -5   5   6      119.13      122.55      3.66 o 
  -4   5   6       76.94       77.06      1.80 o 
  -3   5   6       48.50       50.16      1.89 o 
  -2   5   6       20.77       21.23      2.80 o 
  -1   5   6      258.32      249.88      3.80 o 
   0   5   6       16.54       17.49      1.04 o 
   1   5   6       14.02       20.04      2.48 o 
   2   5   6        3.52        3.86      0.85 o 
   3   5   6       36.37       39.61      1.94 o 
  -7   6   6        2.34        3.20      1.84 o 
  -6   6   6        0.02        1.01      1.49 o 
  -5   6   6       10.50        9.43      0.74 o 
  -4   6   6       45.25       41.39      1.33 o 
  -3   6   6        3.32        4.76      2.07 o 
  -2   6   6       71.02       73.85      6.09 o 
  -1   6   6       15.68       21.39      1.10 o 
   0   6   6       48.35       55.85      7.53 o 
   1   6   6       62.86       62.43      1.83 o 
   2   6   6       20.06        7.52      7.10 o 
   3   6   6        4.74        4.97      2.64 o 
  -6   7   6        1.99        3.04      1.66 o 
  -5   7   6       27.53       22.56      1.61 o 
  -4   7   6        0.00       -0.20      0.97 o 
  -3   7   6        0.03        0.74      0.75 o 
  -2   7   6        7.44        7.51      1.29 o 
  -1   7   6       50.38       52.60      1.77 o 
   0   7   6       26.22       28.19      2.57 o 
   1   7   6       54.92       65.94      2.52 o 
  -5   8   6        1.37        0.07      1.19 o 
  -4   8   6        0.00       -0.09      0.49 o 
  -3   8   6        6.30        5.21      1.44 o 
  -2   8   6       11.24        0.10      1.24 o 
  -1   8   6        2.84        2.11      1.55 o 
   0   8   6       71.39       82.81      3.47 o 
   0  -8   7        6.14        6.60      2.79 o 
   1  -8   7        4.78        5.10      2.03 o 
   2  -8   7       16.27       14.22      2.15 o 
   3  -8   7        5.73        5.95      1.90 o 
   4  -8   7       22.90       25.85      2.81 o 
   5  -8   7       31.84       40.71      3.90 o 
  -2  -7   7        2.85        1.71      1.58 o 
  -1  -7   7        1.75        2.09      1.60 o 
   0  -7   7       29.15       28.31      2.80 o 
   1  -7   7       29.20       29.76      2.37 o 
   2  -7   7       18.57       15.47      1.81 o 
   3  -7   7        3.58        4.34      2.05 o 
   4  -7   7       26.37       28.57      2.40 o 
   5  -7   7        4.26        4.84      2.07 o 
   6  -7   7       15.42       10.69      3.97 o 
  -3  -6   7        3.45       15.70      7.50 o 
  -2  -6   7        2.29        3.83      1.69 o 
  -1  -6   7       80.36       83.95      3.60 o 
   0  -6   7      118.80      118.60      3.59 o 
   1  -6   7       77.72       75.01      3.41 o 
   2  -6   7       38.95       38.73      2.46 o 
   3  -6   7        4.07        2.42      1.12 o 
   4  -6   7      229.73      225.18      4.43 o 
   5  -6   7        3.35        4.02      1.58 o 
   6  -6   7        0.02       -0.06      1.44 o 
  -4  -5   7       10.04       23.30     10.61 o 
  -3  -5   7        7.02       21.06      6.89 o 
  -2  -5   7       75.52       69.63      5.12 o 
  -1  -5   7       89.28       86.78      3.86 o 
   0  -5   7      104.13      106.06      3.08 o 
   1  -5   7       31.62       23.96      2.62 o 
   2  -5   7       35.97       37.65      2.38 o 
   3  -5   7      350.46      345.75      5.64 o 
   4  -5   7        0.09       -0.13      0.60 o 
   5  -5   7        1.38        1.15      1.08 o 
   6  -5   7        0.23       -0.07      0.40 o 
  -5  -4   7        0.71        0.16      0.71 o 
  -4  -4   7        3.58        4.40      1.29 o 
  -3  -4   7        0.30       -0.17      1.36 o 
  -2  -4   7       13.70       11.38      1.89 o 
  -1  -4   7      248.03      252.84      5.19 o 
   0  -4   7      350.01      310.16      5.89 o 
   1  -4   7      361.49      368.49      8.20 o 
   2  -4   7      259.46      260.38      3.91 o 
   3  -4   7       72.47       68.90      1.94 o 
   4  -4   7        7.40        5.09      1.14 o 
   5  -4   7        2.81        3.02      0.90 o 
   6  -4   7        2.40        1.43      0.70 o 
   7  -4   7        0.03        0.57      0.75 o 
  -5  -3   7        0.48        1.25      0.97 o 
  -4  -3   7       21.20       20.92      3.12 o 
  -3  -3   7        9.48        7.53      3.05 o 
  -2  -3   7      121.06      132.29      4.35 o 
  -1  -3   7       16.27       11.02      1.57 o 
   0  -3   7     2026.59     2085.65     25.29 o 
   1  -3   7        1.56        0.97      0.77 o 
   2  -3   7      229.66      226.47      3.34 o 
   3  -3   7       32.25       37.08      1.14 o 
   4  -3   7       12.67       16.55      1.39 o 
   5  -3   7       29.11       27.74      1.65 o 
   6  -3   7        0.18        0.26      0.62 o 
   7  -3   7        8.18        8.53      1.40 o 
  -6  -2   7        0.01        1.20      1.15 o 
  -5  -2   7        0.65        0.41      0.63 o 
  -4  -2   7        2.95        1.34      2.42 o 
  -3  -2   7      235.66      230.22      5.76 o 
  -2  -2   7       45.20       42.62      2.20 o 
  -1  -2   7      929.65      959.14     12.36 o 
   0  -2   7      635.33      695.85      8.40 o 
   1  -2   7       40.18       33.20      1.19 o 
   2  -2   7       96.12       86.61      1.50 o 
   3  -2   7       10.20       12.20      0.77 o 
   4  -2   7       42.53       36.54      1.07 o 
   5  -2   7        3.59        3.09      0.80 o 
   6  -2   7       40.27       36.72      1.72 o 
  -6  -1   7        1.97        2.99      1.28 o 
  -5  -1   7        7.24        5.06      1.16 o 
  -4  -1   7      753.01      789.38     18.56 o 
  -3  -1   7      138.79      123.20      3.51 o 
  -2  -1   7       60.29       52.02      2.46 o 
  -1  -1   7      114.36       90.51      2.55 o 
   0  -1   7       58.07       61.23      2.15 o 
   1  -1   7      105.18       91.72      1.28 o 
   2  -1   7       61.89       77.28      1.57 o 
   3  -1   7        6.75       10.22      2.73 o 
   4  -1   7        1.57        1.59      0.42 o 
   5  -1   7      129.30      132.73      3.59 o 
   6  -1   7        0.01        0.05      0.38 o 
  -7   0   7        1.89        1.56      4.83 o 
  -6   0   7        3.27        3.54      0.99 o 
  -5   0   7      181.76      169.51      2.97 o 
  -4   0   7       59.12       62.13      2.98 o 
  -3   0   7      601.04      597.19      8.27 o 
  -2   0   7      322.17      308.20      5.66 o 
  -1   0   7       92.48       75.30      2.08 o 
   0   0   7       97.75       93.96      1.78 o 
   1   0   7       58.64       58.29      2.28 o 
   2   0   7      179.81      183.38      1.54 o 
   3   0   7        0.00        0.06      0.19 o 
   4   0   7       43.66       34.54      3.51 o 
   5   0   7       32.70       36.48      1.91 o 
   6   0   7        0.71        0.28      0.66 o 
  -7   1   7        2.13       -0.01      1.46 o 
  -6   1   7        1.65        1.94      2.38 o 
  -5   1   7        4.09        0.42      2.02 o 
  -4   1   7      260.48      276.26      5.27 o 
  -3   1   7      180.41      188.30      3.51 o 
  -2   1   7        3.01        5.50      0.42 o 
  -1   1   7       53.12       43.55      0.99 o 
   0   1   7      862.76      801.74      5.57 o 
   1   1   7     2309.06     2551.43     44.65 o 
   2   1   7       24.59       22.82      0.57 o 
   3   1   7      184.47      174.89      2.42 o 
   4   1   7       11.73       12.80      2.66 o 
   5   1   7       13.46       10.84      1.21 o 
  -7   2   7        7.06        0.00      1.21 o 
  -6   2   7        0.12        0.17      1.50 o 
  -5   2   7       22.24       27.17      3.34 o 
  -4   2   7       71.99       75.13      6.01 o 
  -3   2   7      296.63      346.06      7.33 o 
  -2   2   7       55.54       55.05      1.09 o 
  -1   2   7      103.82       88.23      0.92 o 
   0   2   7     1520.20     1686.35     19.96 o 
   1   2   7      845.17      884.90      6.91 o 
   2   2   7        9.23        4.64      0.51 o 
   3   2   7        6.34        5.81      0.58 o 
   4   2   7        4.45        3.87      0.83 o 
   5   2   7        7.17        2.44      2.07 o 
  -7   3   7        1.84        0.00      1.05 o 
  -6   3   7        0.29        1.28      3.28 o 
  -5   3   7       54.57       60.01      4.26 o 
  -4   3   7       68.23       69.72      6.11 o 
  -3   3   7       18.08       14.04      1.49 o 
  -2   3   7       67.48       81.00      1.53 o 
  -1   3   7       86.99       90.87      1.33 o 
   0   3   7      531.68      539.76      4.44 o 
   1   3   7       41.25       37.65      0.84 o 
   2   3   7       10.50       11.06      0.84 o 
   3   3   7        1.45        1.18      0.45 o 
   4   3   7        2.96        2.64      1.13 o 
   5   3   7       15.23        7.24      6.13 o 
  -7   4   7        0.40        0.85      1.49 o 
  -6   4   7        5.73        8.08      1.76 o 
  -5   4   7      263.60      287.34      9.57 o 
  -4   4   7        2.48        2.86      1.07 o 
  -3   4   7      256.33      239.60      3.09 o 
  -2   4   7       16.55       11.80      0.85 o 
  -1   4   7        1.18        1.35      0.51 o 
   0   4   7        3.13        3.12      0.64 o 
   1   4   7       13.82       14.56      0.90 o 
   2   4   7        0.26        0.56      0.46 o 
   3   4   7        3.20        2.34      0.98 o 
   4   4   7        7.36        6.54      1.80 o 
  -7   5   7       15.20       16.40      3.26 o 
  -6   5   7      107.08      129.96      5.17 o 
  -5   5   7       54.93       60.73      2.77 o 
  -4   5   7      200.63      214.46      4.73 o 
  -3   5   7       19.47       20.11      1.52 o 
  -2   5   7       47.54       47.51      1.47 o 
  -1   5   7        0.03        0.19      0.59 o 
   0   5   7        1.30        0.65      0.48 o 
   1   5   7        2.15        0.75      0.58 o 
   2   5   7       29.97       27.30      7.24 o 
   3   5   7        0.18        0.03      0.44 o 
  -7   6   7       12.53       16.36      2.62 o 
  -6   6   7        3.15        2.25      1.54 o 
  -5   6   7       12.07       14.49      1.31 o 
  -4   6   7       71.02       73.26      1.70 o 
  -3   6   7       51.27       48.98      2.00 o 
  -2   6   7       34.01       28.93      1.71 o 
  -1   6   7        1.04        2.06      0.88 o 
   0   6   7        2.95        2.95      0.81 o 
   1   6   7        9.90        5.69      1.84 o 
   2   6   7        6.04        3.56      2.98 o 
  -6   7   7        2.50        1.79      1.98 o 
  -5   7   7        0.09       -0.41      1.36 o 
  -4   7   7        6.24        5.83      1.48 o 
  -3   7   7       32.28       30.14      1.55 o 
  -2   7   7        8.37       13.36      1.11 o 
  -1   7   7       15.40       22.72      6.37 o 
   0   7   7        0.05        0.01      0.62 o 
   1   7   7        9.69        7.39      3.02 o 
  -5   8   7        0.55        1.23      1.81 o 
  -4   8   7        2.97        2.10      1.26 o 
  -3   8   7       10.59       10.18      1.66 o 
  -2   8   7        2.30        3.32      3.21 o 
  -1   8   7        3.51        1.60      1.50 o 
   0   8   7        1.01       31.38     21.87 o 
   0  -8   8       47.83       50.67      5.55 o 
   1  -8   8       19.96       21.68      3.97 o 
   2  -8   8       14.97       12.53      2.13 o 
   3  -8   8        0.02       -0.17      1.26 o 
   4  -8   8        2.12        2.67      2.38 o 
  -2  -7   8        5.77        6.10      2.20 o 
  -1  -7   8        6.72        6.53      3.24 o 
   0  -7   8       17.81       19.70      2.33 o 
   1  -7   8       18.61       21.17      2.40 o 
   2  -7   8        5.02        4.43      1.62 o 
   3  -7   8        2.36        0.94      1.24 o 
   4  -7   8        0.72        1.17      1.68 o 
   5  -7   8       24.50       23.56      4.53 o 
  -3  -6   8       23.22       25.85      2.17 o 
  -2  -6   8       23.80       24.63      2.62 o 
  -1  -6   8       60.50       62.61      4.26 o 
   0  -6   8       19.71       20.68      2.38 o 
   1  -6   8        0.58       -0.46      1.35 o 
   2  -6   8      323.68      311.22      7.04 o 
   3  -6   8        0.32        0.52      0.92 o 
   4  -6   8       34.85       35.49      2.33 o 
   5  -6   8        0.84        0.98      2.08 o 
   6  -6   8        1.24        1.77      1.44 o 
  -4  -5   8       31.22       36.82      3.16 o 
  -3  -5   8       57.31       63.13      3.46 o 
  -2  -5   8      203.99      216.18      6.59 o 
  -1  -5   8       55.59       56.90      3.50 o 
   0  -5   8       19.92       19.25      1.81 o 
   1  -5   8      236.83      200.81      4.18 o 
   2  -5   8        1.18        0.72      0.88 o 
   3  -5   8      201.62      208.90      3.70 o 
   4  -5   8       71.92       74.75      2.55 o 
   5  -5   8       12.70       11.33      2.72 o 
   6  -5   8        0.16        0.83      0.87 o 
  -5  -4   8       10.56        8.19      3.47 o 
  -4  -4   8       28.40       34.75      2.40 o 
  -3  -4   8      160.22      168.00      5.01 o 
  -2  -4   8        1.86        3.60      1.79 o 
  -1  -4   8      123.01      116.19      3.31 o 
   0  -4   8      135.58      138.50      3.16 o 
   1  -4   8       49.90       45.08      2.55 o 
   2  -4   8       38.96       41.54      1.64 o 
   3  -4   8       34.91       31.67      1.46 o 
   4  -4   8      156.11      150.86      4.93 o 
   5  -4   8       39.74       39.22      1.79 o 
   6  -4   8       18.79       14.74      1.61 o 
  -5  -3   8        7.03        8.05      1.81 o 
  -4  -3   8       26.02       34.20      3.12 o 
  -3  -3   8       11.21       13.66      2.71 o 
  -2  -3   8        0.48        1.19      1.21 o 
  -1  -3   8        4.24        4.52      1.55 o 
   0  -3   8        9.46        9.24      1.15 o 
   1  -3   8       87.11       80.98      1.87 o 
   2  -3   8      112.66      105.90      2.22 o 
   3  -3   8       47.14       38.63      1.15 o 
   4  -3   8       99.30       95.71      2.09 o 
   5  -3   8      144.45      138.90      2.19 o 
   6  -3   8        4.88        4.84      1.24 o 
  -6  -2   8        4.24        6.20      1.18 o 
  -5  -2   8       67.82       89.62      8.80 o 
  -4  -2   8       57.85       58.63      2.07 o 
  -3  -2   8       71.45       55.77      3.69 o 
  -2  -2   8        9.92       11.39      1.67 o 
  -1  -2   8       15.94       18.09      1.48 o 
   0  -2   8     1239.62     1333.61     15.74 o 
   1  -2   8       76.34       69.96      1.66 o 
   2  -2   8       13.56       12.23      0.58 o 
   3  -2   8       17.14       27.52      1.02 o 
   4  -2   8      119.07      121.62      2.59 o 
   5  -2   8       20.74       22.02      1.06 o 
   6  -2   8       21.95       23.25      1.60 o 
  -6  -1   8       55.71       60.44      1.96 o 
  -5  -1   8       10.40       11.83      0.98 o 
  -4  -1   8      146.54      143.98      3.02 o 
  -3  -1   8      120.07      118.69      4.11 o 
  -2  -1   8       14.45       19.66      1.55 o 
  -1  -1   8     1509.28     1630.56     19.19 o 
   0  -1   8     1695.89     1838.79     21.44 o 
   1  -1   8      291.54      288.14      2.99 o 
   2  -1   8      293.04      325.69      3.72 o 
   3  -1   8      126.20      139.01      1.70 o 
   4  -1   8       60.93       65.37      1.42 o 
   5  -1   8        1.87        1.87      0.74 o 
   6  -1   8        2.45        2.42      0.90 o 
  -7   0   8       11.17        9.27      7.04 o 
  -6   0   8       12.91       20.63      0.97 o 
  -5   0   8      122.43      125.56      2.46 o 
  -4   0   8       91.80       99.78      2.94 o 
  -3   0   8      217.94      182.34      4.19 o 
  -2   0   8      107.26       97.77      2.85 o 
  -1   0   8     3110.14     3276.90     40.83 o 
   0   0   8     1258.10     1289.36     16.69 o 
   1   0   8      206.25      182.51      4.04 o 
   2   0   8       88.13       86.39      1.54 o 
   3   0   8       94.57       97.70      1.41 o 
   4   0   8        0.13        0.00      0.27 o 
   5   0   8        4.95        5.36      0.77 o 
   6   0   8        1.17        1.15      2.11 o 
  -7   1   8       20.29       35.11      5.16 o 
  -6   1   8        0.55        0.00      1.16 o 
  -5   1   8        0.31       -0.03      0.32 o 
  -4   1   8       72.33       71.80      2.95 o 
  -3   1   8      257.83      241.63      4.11 o 
  -2   1   8       21.46       23.12      0.72 o 
  -1   1   8      522.21      500.54      8.22 o 
   0   1   8      116.12      114.09      0.96 o 
   1   1   8       92.58       85.12      1.75 o 
   2   1   8       73.25       76.38      3.05 o 
   3   1   8       77.11       78.97      1.84 o 
   4   1   8        1.52        0.95      0.69 o 
   5   1   8       60.07       65.29      3.44 o 
  -7   2   8        2.87        0.01      2.18 o 
  -6   2   8       10.39        7.93      2.95 o 
  -5   2   8       11.61        4.75      2.47 o 
  -4   2   8        3.11        3.95      1.96 o 
  -3   2   8       46.37       42.00      2.66 o 
  -2   2   8       89.93       92.20      1.56 o 
  -1   2   8        5.84        6.08      0.43 o 
   0   2   8      161.80      162.55      3.59 o 
   1   2   8      305.97      313.67      2.51 o 
   2   2   8       90.50       94.57      1.16 o 
   3   2   8       50.65       50.49      1.41 o 
   4   2   8      134.30      137.96      5.47 o 
   5   2   8       17.68       28.54      3.06 o 
  -7   3   8        1.21        0.02      1.37 o 
  -6   3   8        4.96        2.61      3.95 o 
  -5   3   8       15.86       11.37      4.94 o 
  -4   3   8       35.40       33.36      3.24 o 
  -3   3   8      271.36      287.31      5.38 o 
  -2   3   8        0.64        1.11      0.42 o 
  -1   3   8        5.04        5.76      0.68 o 
   0   3   8      686.45      696.46      5.82 o 
   1   3   8      132.45      142.76      1.65 o 
   2   3   8       95.58       92.94      1.29 o 
   3   3   8       25.72       28.38      2.13 o 
   4   3   8       20.89       17.60     10.52 o 
   5   3   8        0.93        0.24      2.27 o 
  -7   4   8        2.20        2.28      1.86 o 
  -6   4   8       20.11       28.64      2.45 o 
  -5   4   8       71.35       70.78      2.95 o 
  -4   4   8      215.66      218.99      5.55 o 
  -3   4   8      173.64      172.47      2.85 o 
  -2   4   8       80.65       78.69      1.65 o 
  -1   4   8        0.47        0.79      0.40 o 
   0   4   8      191.87      187.95      2.35 o 
   1   4   8       67.96       79.70      1.74 o 
   2   4   8        1.48        1.96      0.81 o 
   3   4   8        9.92        7.61      2.38 o 
   4   4   8        1.70        1.36      0.99 o 
  -7   5   8        0.07        0.02      1.06 o 
  -6   5   8        2.48        1.76      1.93 o 
  -5   5   8        0.14        0.72      1.21 o 
  -4   5   8      128.01      137.46      2.35 o 
  -3   5   8      119.98      120.77      2.07 o 
  -2   5   8       33.70       45.19      8.01 o 
  -1   5   8      179.59      191.59      3.10 o 
   0   5   8       47.61       57.06      1.73 o 
   1   5   8       35.90       40.79      1.45 o 
   2   5   8       36.31       35.57      1.51 o 
   3   5   8        0.78        0.22      0.72 o 
  -7   6   8       20.88       22.99      4.65 o 
  -6   6   8        0.44       -0.08      0.77 o 
  -5   6   8        3.56        1.68      1.65 o 
  -4   6   8        0.22        0.98      0.86 o 
  -3   6   8       22.43       26.85      1.66 o 
  -2   6   8       63.04       71.68      1.64 o 
  -1   6   8        4.00        3.72      0.74 o 
   0   6   8       82.71       86.66      2.49 o 
   1   6   8       48.02       53.77      1.98 o 
   2   6   8        0.02       -0.05      0.56 o 
  -6   7   8        1.05       -0.50      1.68 o 
  -5   7   8        0.46        1.02      1.57 o 
  -4   7   8       26.94       31.40      2.22 o 
  -3   7   8        0.01        0.63      0.70 o 
  -2   7   8       16.16       13.35      1.24 o 
  -1   7   8        6.53        6.86      1.02 o 
   0   7   8       20.82       22.83      6.63 o 
   1   7   8       14.08       15.02      4.57 o 
  -5   8   8        6.33        5.32      2.34 o 
  -4   8   8        4.32        4.99      1.50 o 
  -3   8   8        9.50       14.11      3.03 o 
  -2   8   8        1.12        1.12      0.97 o 
  -1   8   8        2.10        1.48      1.47 o 
   0  -8   9       18.19       19.82      4.47 o 
   1  -8   9        1.11        1.12      1.87 o 
   2  -8   9       16.36       13.50      2.51 o 
   3  -8   9        7.60        5.80      2.14 o 
   4  -8   9       36.13       40.66      3.37 o 
  -2  -7   9        9.76        8.63      2.44 o 
  -1  -7   9        0.09        0.17      1.97 o 
   0  -7   9       44.61       46.33      3.82 o 
   1  -7   9       42.97       44.00      2.69 o 
   2  -7   9        8.80        8.72      2.11 o 
   3  -7   9        6.03        7.27      2.35 o 
   4  -7   9        2.00        0.98      1.20 o 
   5  -7   9       37.34       41.55      3.41 o 
  -3  -6   9        0.15       -0.92      1.20 o 
  -2  -6   9        2.99        3.07      2.42 o 
  -1  -6   9      139.10      147.37      6.60 o 
   0  -6   9      122.86      126.20      4.13 o 
   1  -6   9       62.94       63.42      3.19 o 
   2  -6   9      126.45      122.98      3.88 o 
   3  -6   9       27.52       30.47      2.71 o 
   4  -6   9        5.51        7.40      1.28 o 
   5  -6   9       19.48       20.19      2.39 o 
   6  -6   9        3.40        2.78      2.51 o 
  -4  -5   9        3.41        1.64      1.92 o 
  -3  -5   9        2.52        3.11      2.36 o 
  -2  -5   9       48.12       54.28      4.67 o 
  -1  -5   9       48.91       52.81      4.20 o 
   0  -5   9      161.78      159.66      4.16 o 
   1  -5   9     1063.42     1035.64     15.20 o 
   2  -5   9       85.51       91.51      2.66 o 
   3  -5   9       19.73       21.09      1.76 o 
   4  -5   9       20.58       19.02      1.34 o 
   5  -5   9       30.93       28.29      2.17 o 
   6  -5   9        0.77        0.99      1.11 o 
  -5  -4   9        0.44        0.18      0.83 o 
  -4  -4   9        0.30       -0.33      0.85 o 
  -3  -4   9        0.72       -0.69      1.36 o 
  -2  -4   9       95.76       98.73      4.58 o 
  -1  -4   9       15.27       15.52      1.98 o 
   0  -4   9      551.92      537.47      8.42 o 
   1  -4   9      449.65      438.93      6.50 o 
   2  -4   9      129.11      126.96      2.69 o 
   3  -4   9       22.98       21.60      1.05 o 
   4  -4   9        2.09        1.44      0.96 o 
   5  -4   9       19.28       18.41      1.22 o 
   6  -4   9        1.11        0.87      1.25 o 
  -5  -3   9        2.62        1.12      0.92 o 
  -4  -3   9       30.95       32.07      4.78 o 
  -3  -3   9      437.12      435.69     18.97 o 
  -2  -3   9        0.56       -0.06      0.83 o 
  -1  -3   9       15.13       18.13      2.19 o 
   0  -3   9      573.71      536.47      6.90 o 
   1  -3   9       16.62       12.37      0.90 o 
   2  -3   9       13.85       14.28      1.12 o 
   3  -3   9        1.24        2.63      0.60 o 
   4  -3   9        7.36        6.58      0.93 o 
   5  -3   9        0.22        0.08      0.28 o 
   6  -3   9        0.21        0.60      0.78 o 
  -6  -2   9        1.56        0.71      1.66 o 
  -5  -2   9       74.90       77.44      2.67 o 
  -4  -2   9      282.42      295.34      9.44 o 
  -3  -2   9      551.06      589.25     10.83 o 
  -2  -2   9        6.88        5.44      1.81 o 
  -1  -2   9        1.47        2.28      0.97 o 
   0  -2   9       72.08       67.49      2.39 o 
   1  -2   9      326.22      318.93      3.80 o 
   2  -2   9      328.40      351.80      3.62 o 
   3  -2   9       20.25       20.52      1.09 o 
   4  -2   9        2.22        1.69      0.61 o 
   5  -2   9        3.18        2.68      0.76 o 
   6  -2   9       10.65        9.66      1.25 o 
  -6  -1   9       21.82       22.08      1.97 o 
  -5  -1   9       72.89       77.00      2.33 o 
  -4  -1   9      533.91      540.92     12.79 o 
  -3  -1   9        0.40        0.20      1.18 o 
  -2  -1   9       10.02       15.61      1.52 o 
  -1  -1   9     2130.36     2306.72     29.07 o 
   0  -1   9      180.41      162.21      4.23 o 
   1  -1   9      154.94      171.13      2.05 o 
   2  -1   9      216.31      200.00      2.96 o 
   3  -1   9        4.46        6.85      0.39 o 
   4  -1   9       10.22       10.02      0.91 o 
   5  -1   9        1.35        1.60      0.58 o 
   6  -1   9       11.95        9.08      1.33 o 
  -6   0   9        0.13        0.40      0.62 o 
  -5   0   9       26.04       28.41      1.23 o 
  -4   0   9      116.30      113.68      4.46 o 
  -3   0   9      141.93      136.20      3.43 o 
  -2   0   9      688.13      682.73      9.29 o 
  -1   0   9        1.08        2.30      0.69 o 
   0   0   9      218.86      189.02      2.61 o 
   1   0   9        0.26        0.04      0.65 o 
   2   0   9      109.14      128.41      4.03 o 
   3   0   9       58.60       59.76      1.50 o 
   4   0   9       54.08       56.53      1.41 o 
   5   0   9        9.15       10.51      0.80 o 
   6   0   9        2.48        2.88      1.66 o 
  -7   1   9        0.26        0.01      1.45 o 
  -6   1   9       11.09        0.01      1.24 o 
  -5   1   9       55.30       44.62     13.43 o 
  -4   1   9      244.64      238.63     12.83 o 
  -3   1   9       34.13       35.73      2.24 o 
  -2   1   9       72.57       97.76      1.41 o 
  -1   1   9      264.60      245.95      3.74 o 
   0   1   9      102.87      108.43      1.17 o 
   1   1   9       15.14       16.39      0.92 o 
   2   1   9       40.34       39.72      1.64 o 
   3   1   9       85.50       83.30      2.24 o 
   4   1   9       16.08       18.58      1.54 o 
   5   1   9        2.29        1.97      0.56 o 
  -7   2   9        8.00        0.00      2.01 o 
  -6   2   9        9.90        0.00      1.85 o 
  -5   2   9      159.99      160.80      9.73 o 
  -4   2   9       74.58       75.68      4.06 o 
  -3   2   9       23.25       22.99      0.58 o 
  -2   2   9        0.43        0.01      0.28 o 
  -1   2   9        0.65        1.68      0.30 o 
   0   2   9       11.30        9.55      0.83 o 
   1   2   9        4.68        7.16      0.36 o 
   2   2   9        1.83        1.23      0.27 o 
   3   2   9        5.48        3.82      0.49 o 
   4   2   9        0.09       -0.11      0.47 o 
   5   2   9       18.02        0.47      1.24 o 
  -7   3   9        8.08        0.01      1.33 o 
  -6   3   9       13.23        0.01      1.23 o 
  -5   3   9      219.52      251.44     11.56 o 
  -4   3   9       52.24       55.81      5.99 o 
  -3   3   9        4.46        4.74      0.91 o 
  -2   3   9      120.28      117.40      1.36 o 
  -1   3   9       11.55       13.35      0.66 o 
   0   3   9      306.09      313.51      2.93 o 
   1   3   9       71.04       81.63      1.75 o 
   2   3   9        1.45        0.35      0.40 o 
   3   3   9        2.27        1.69      0.54 o 
   4   3   9       15.80       17.88      1.02 o 
  -7   4   9        4.28        3.22      3.42 o 
  -6   4   9       74.23       87.17      5.34 o 
  -5   4   9        5.69        5.15      1.48 o 
  -4   4   9       61.41       64.22      3.69 o 
  -3   4   9       21.05       18.48      0.96 o 
  -2   4   9        1.97        0.93      0.56 o 
  -1   4   9       11.70       12.75      0.85 o 
   0   4   9        0.14       -0.02      0.24 o 
   1   4   9        5.63        2.42      0.53 o 
   2   4   9        5.98        4.07      0.52 o 
   3   4   9       10.37       11.18      3.71 o 
   4   4   9        3.66        0.01      1.52 o 
  -7   5   9       12.08       12.08      2.77 o 
  -6   5   9       11.41       12.76      8.54 o 
  -5   5   9        2.10        1.92      1.65 o 
  -4   5   9       29.64       32.50      1.10 o 
  -3   5   9      123.13      120.46      2.53 o 
  -2   5   9       52.83       57.60      1.86 o 
  -1   5   9      182.92      181.44      2.73 o 
   0   5   9       11.91       15.43      1.36 o 
   1   5   9        0.43        0.44      0.49 o 
   2   5   9        2.80        1.58      1.19 o 
   3   5   9        2.94        2.05      0.88 o 
  -6   6   9        1.86        0.13      1.62 o 
  -5   6   9        0.01       -0.03      1.04 o 
  -4   6   9       22.40       19.19      1.55 o 
  -3   6   9       27.20       29.64      1.71 o 
  -2   6   9        8.39        7.27      0.99 o 
  -1   6   9       10.01       14.19      0.97 o 
   0   6   9        1.18        0.92      0.77 o 
   1   6   9        1.23        1.11      0.76 o 
   2   6   9        9.33        5.09      3.36 o 
  -6   7   9        0.05       -0.72      1.60 o 
  -5   7   9        0.08        0.01      0.89 o 
  -4   7   9       21.90       25.81      1.82 o 
  -3   7   9       10.99       14.34      1.90 o 
  -2   7   9        0.00       -0.19      0.55 o 
  -1   7   9        0.73        0.65      0.65 o 
   0   7   9        3.02        1.21      0.96 o 
   1   7   9        1.54        0.82      0.89 o 
  -5   8   9        5.11        6.75      3.89 o 
  -4   8   9        2.43        2.75      1.33 o 
  -3   8   9        0.01        0.23      0.80 o 
  -2   8   9        0.13       -0.01      0.46 o 
  -1   8   9        0.72        0.18      0.74 o 
   0  -8  10        0.82        0.58      2.42 o 
   1  -8  10        2.69        1.59      2.05 o 
   2  -8  10        2.86        2.23      1.54 o 
   3  -8  10        1.42        1.05      2.05 o 
   4  -8  10        6.62        3.73      3.06 o 
  -2  -7  10        7.71        9.16      2.75 o 
  -1  -7  10        0.38        0.63      1.86 o 
   0  -7  10        8.65        8.30      2.62 o 
   1  -7  10       11.66       12.32      2.26 o 
   2  -7  10        0.80       -0.10      1.00 o 
   3  -7  10       14.44       11.40      2.07 o 
   4  -7  10       22.80       16.84     12.03 o 
   5  -7  10        4.38       -0.06      1.74 o 
  -3  -6  10       12.59       14.03      2.67 o 
  -2  -6  10       81.51       92.13      6.47 o 
  -1  -6  10        1.72        3.93      2.84 o 
   0  -6  10        6.62        8.84      2.31 o 
   1  -6  10        6.81        6.67      1.45 o 
   2  -6  10       13.45       10.55      1.69 o 
   3  -6  10        0.53        0.31      0.94 o 
   4  -6  10       71.03       67.49      2.71 o 
   5  -6  10       99.99      103.02      6.01 o 
   6  -6  10        0.09        0.54      1.18 o 
  -4  -5  10       19.23       21.13      2.49 o 
  -3  -5  10       68.98       84.84      5.06 o 
  -2  -5  10       14.00       14.52      2.62 o 
  -1  -5  10       11.03        6.19      1.88 o 
   0  -5  10        2.77        2.82      1.26 o 
   1  -5  10       25.45       20.44      1.86 o 
   2  -5  10        0.25        0.53      0.73 o 
   3  -5  10      332.41      317.91      4.92 o 
   4  -5  10       81.98       75.44      2.45 o 
   5  -5  10       38.72       40.86      2.50 o 
   6  -5  10        0.77        1.91      1.46 o 
  -4  -4  10       20.85       24.35      1.84 o 
  -3  -4  10       54.98       68.02      4.11 o 
  -2  -4  10        0.08       -0.41      1.15 o 
  -1  -4  10        0.18       -0.01      0.51 o 
   0  -4  10        0.01       -0.26      0.80 o 
   1  -4  10       27.13       27.85      1.70 o 
   2  -4  10      181.00      180.33      3.89 o 
   3  -4  10       50.07       47.68      2.06 o 
   4  -4  10      253.55      249.79      5.34 o 
   5  -4  10        4.10        3.74      0.88 o 
   6  -4  10        1.98        2.42      0.88 o 
  -5  -3  10        8.08       11.39      1.91 o 
  -4  -3  10       55.03       62.20      4.33 o 
  -3  -3  10      109.01      104.13      4.88 o 
  -2  -3  10        1.95        1.41      1.53 o 
  -1  -3  10       72.97       66.47      4.12 o 
   0  -3  10       14.50       13.31      1.50 o 
   1  -3  10      511.55      491.54      6.08 o 
   2  -3  10      131.80      135.06      2.07 o 
   3  -3  10      127.61      126.13      2.43 o 
   4  -3  10       46.23       48.28      1.58 o 
   5  -3  10        2.75        2.63      0.85 o 
   6  -3  10        2.18        2.85      0.81 o 
  -6  -2  10       14.69       20.08      1.59 o 
  -5  -2  10        8.55       18.63      3.61 o 
  -4  -2  10       64.60       66.00      5.66 o 
  -3  -2  10      158.56      146.50      4.48 o 
  -2  -2  10       76.64       80.32      4.66 o 
  -1  -2  10       51.81       49.91      2.35 o 
   0  -2  10     1723.91     1807.59     48.37 o 
   1  -2  10      174.63      175.42      3.05 o 
   2  -2  10        6.05        5.33      0.53 o 
   3  -2  10       68.96       70.76      1.39 o 
   4  -2  10       23.50       25.34      1.08 o 
   5  -2  10        2.63        2.82      0.76 o 
   6  -2  10        0.64        0.35      0.46 o 
  -6  -1  10        1.43        2.92      0.88 o 
  -5  -1  10        5.97       14.48      3.43 o 
  -4  -1  10      307.99      319.74      7.98 o 
  -3  -1  10      274.28      279.70      6.56 o 
  -2  -1  10        8.95       10.62      1.51 o 
  -1  -1  10     1951.60     2093.96     27.26 o 
   0  -1  10      210.84      199.68      2.90 o 
   1  -1  10       12.21        9.69      1.02 o 
   2  -1  10       87.06       81.25      2.04 o 
   3  -1  10        2.49        2.13      0.29 o 
   4  -1  10        7.13        7.14      0.68 o 
   5  -1  10        1.06        1.30      0.50 o 
   6  -1  10        3.86        2.95      2.58 o 
  -6   0  10        0.04        0.23      1.30 o 
  -5   0  10        6.63        7.82      0.60 o 
  -4   0  10       23.77       19.61      2.66 o 
  -3   0  10        7.60        8.90      1.94 o 
  -2   0  10     1511.30     1589.56     21.68 o 
  -1   0  10        9.67       11.42      1.11 o 
   0   0  10      148.32      131.64      1.81 o 
   1   0  10      120.22      134.10      3.76 o 
   2   0  10       77.23       87.36      3.68 o 
   3   0  10      114.79      109.43      1.09 o 
   4   0  10       11.00        7.18      0.57 o 
   5   0  10        2.44        3.49      0.73 o 
   6   0  10       21.17       20.38      2.68 o 
  -7   1  10        0.46        0.01      1.48 o 
  -6   1  10        0.69       -0.01      1.31 o 
  -5   1  10       10.77       11.47      2.50 o 
  -4   1  10      143.10      143.13      4.73 o 
  -3   1  10      149.59      173.79      4.35 o 
  -2   1  10       70.88       82.77      1.46 o 
  -1   1  10       66.41       57.81      1.34 o 
   0   1  10      161.94      161.04      1.54 o 
   1   1  10      191.63      162.72      2.80 o 
   2   1  10       89.68       91.31      2.08 o 
   3   1  10       48.31       39.49      2.32 o 
   4   1  10       12.82       16.94      0.69 o 
   5   1  10       25.29       35.63      3.10 o 
  -7   2  10        1.07        0.00      2.23 o 
  -6   2  10        0.16       -0.02      2.06 o 
  -5   2  10        5.04        4.68      4.17 o 
  -4   2  10       40.27       42.32      5.70 o 
  -3   2  10      177.77      215.02     10.32 o 
  -2   2  10       16.82       17.51      0.68 o 
  -1   2  10       27.91       26.53      0.56 o 
   0   2  10      707.83      725.05      5.73 o 
   1   2  10        8.35        9.09      0.49 o 
   2   2  10      111.49      117.89      3.25 o 
   3   2  10        3.32        4.07      0.44 o 
   4   2  10        0.12        0.19      0.40 o 
   5   2  10        0.38        0.40      1.01 o 
  -7   3  10        1.36        0.00      1.19 o 
  -6   3  10        9.53        0.01      1.26 o 
  -5   3  10       49.30       47.24      4.28 o 
  -4   3  10       85.49       82.99      4.38 o 
  -3   3  10       19.38       21.39      1.39 o 
  -2   3  10      205.41      213.22      1.91 o 
  -1   3  10      114.92      117.91      1.52 o 
   0   3  10      180.94      180.68      2.21 o 
   1   3  10      289.19      307.22      2.84 o 
   2   3  10        6.75        5.00      0.50 o 
   3   3  10        0.03       -0.11      0.29 o 
   4   3  10        3.44        0.10      1.82 o 
  -7   4  10        2.28        0.33      1.65 o 
  -6   4  10       24.13       25.40      9.29 o 
  -5   4  10       36.51       37.46      3.01 o 
  -4   4  10       85.62       99.19      3.49 o 
  -3   4  10      122.02      118.18      2.09 o 
  -2   4  10      110.08      106.77      2.41 o 
  -1   4  10      173.27      179.10      2.66 o 
   0   4  10        0.21        0.10      0.34 o 
   1   4  10        0.24        0.81      0.48 o 
   2   4  10        6.19        4.82      0.83 o 
   3   4  10        3.40        2.22      0.78 o 
   4   4  10        0.40        0.04      1.08 o 
  -7   5  10        3.13        5.49      2.12 o 
  -6   5  10        3.92        2.71      2.02 o 
  -5   5  10       57.55       64.59      3.62 o 
  -4   5  10       74.38       86.40      1.86 o 
  -3   5  10       74.52       81.10      2.13 o 
  -2   5  10       37.65       41.50      1.73 o 
  -1   5  10       11.55       10.74      0.79 o 
   0   5  10        1.90        1.90      0.65 o 
   1   5  10        5.71        7.09      2.28 o 
   2   5  10        3.19        2.38      0.95 o 
   3   5  10        0.12        0.11      1.28 o 
  -6   6  10       23.83       20.58     13.11 o 
  -5   6  10       21.76       26.72      2.31 o 
  -4   6  10       64.97       70.77      2.79 o 
  -3   6  10       13.34       15.49      1.10 o 
  -2   6  10        0.13       -0.09      0.59 o 
  -1   6  10        3.66        2.12      0.87 o 
   0   6  10        8.30       12.32      1.51 o 
   1   6  10        3.91        3.77      2.32 o 
   2   6  10        0.07        0.08      0.45 o 
  -6   7  10        0.01       -0.16      1.16 o 
  -5   7  10       53.64       52.05     29.55 o 
  -4   7  10        7.15        5.33      1.29 o 
  -3   7  10        4.46        3.42      1.53 o 
  -2   7  10       11.80        9.94      2.02 o 
  -1   7  10        8.08        6.81      2.42 o 
   0   7  10        9.49        7.38      2.90 o 
   1   7  10        0.00       -0.05      0.58 o 
  -4   8  10        1.30        1.98      0.93 o 
  -3   8  10        1.56        1.46      1.23 o 
  -2   8  10        5.91       -0.06      0.81 o 
  -1   8  10        1.30       -0.15      1.05 o 
   1  -8  11       89.74       96.87      7.17 o 
   2  -8  11       15.03       14.29      2.23 o 
   3  -8  11        5.51        5.81      2.21 o 
  -1  -7  11       27.71       27.42      3.88 o 
   0  -7  11       35.97       41.40      4.70 o 
   1  -7  11       33.83       32.06      2.51 o 
   2  -7  11       13.93       12.63      2.85 o 
   3  -7  11       14.47       12.52      2.09 o 
   4  -7  11        6.92        3.52      4.44 o 
   5  -7  11       11.85       -0.28      1.30 o 
  -3  -6  11       10.01       13.18      2.77 o 
  -2  -6  11       30.91       38.23      6.29 o 
  -1  -6  11        8.86        9.85      2.60 o 
   0  -6  11       61.72       57.72      3.58 o 
   1  -6  11       41.65       41.42      5.11 o 
   2  -6  11       40.64       34.59      2.01 o 
   3  -6  11        0.17        0.26      1.22 o 
   4  -6  11        0.25       -0.32      0.72 o 
   5  -6  11        3.47        3.08      1.61 o 
  -4  -5  11       12.38        8.91      4.41 o 
  -3  -5  11       25.24       30.55      3.96 o 
  -2  -5  11       20.17       21.51     12.52 o 
  -1  -5  11      117.21      102.73      3.46 o 
   0  -5  11      133.94      136.36      3.57 o 
   1  -5  11      100.23      103.91      3.44 o 
   2  -5  11        0.02       -0.18      0.85 o 
   3  -5  11       69.44       70.17      2.16 o 
   4  -5  11        0.03       -0.26      0.94 o 
   5  -5  11        1.78        0.81      0.84 o 
   6  -5  11        0.55        0.77      1.07 o 
  -4  -4  11       15.06       21.18      2.93 o 
  -3  -4  11       17.13       17.83      3.03 o 
  -2  -4  11      179.78      171.14      6.72 o 
  -1  -4  11       89.33      103.54      3.19 o 
   0  -4  11      527.42      553.06      8.01 o 
   1  -4  11       88.07       85.01      2.34 o 
   2  -4  11       89.97       89.25      2.08 o 
   3  -4  11        2.87        3.36      1.13 o 
   4  -4  11        1.14        0.57      1.31 o 
   5  -4  11       52.33       55.56      2.81 o 
   6  -4  11        7.17        6.04      1.06 o 
  -5  -3  11       13.93       14.69      1.64 o 
  -4  -3  11       11.52       14.64      3.05 o 
  -3  -3  11       53.30       58.65      3.94 o 
  -2  -3  11       38.77       40.81      4.17 o 
  -1  -3  11      453.20      492.99      8.50 o 
   0  -3  11       45.05       42.53      2.39 o 
   1  -3  11      205.48      198.78      3.50 o 
   2  -3  11        4.64        4.86      0.63 o 
   3  -3  11        4.26        2.83      0.83 o 
   4  -3  11      114.23      115.44      2.30 o 
   5  -3  11       60.98       58.31      1.83 o 
   6  -3  11       11.68       11.18      3.95 o 
  -6  -2  11       13.16       11.39      3.39 o 
  -5  -2  11       18.71       20.93      1.44 o 
  -4  -2  11       46.68       47.98      5.14 o 
  -3  -2  11       25.44       27.18      2.55 o 
  -2  -2  11        0.54        0.03      1.17 o 
  -1  -2  11      102.90      114.28      2.86 o 
   0  -2  11      730.88      687.23      8.99 o 
   1  -2  11       35.95       37.37      1.10 o 
   2  -2  11       36.45       35.21      1.13 o 
   3  -2  11        3.42        3.18      0.79 o 
   4  -2  11       85.94       78.66      1.54 o 
   5  -2  11       12.21       11.17      0.83 o 
   6  -2  11       11.23        9.11      3.16 o 
  -6  -1  11       44.95       59.40      4.83 o 
  -5  -1  11       46.49       47.04      1.54 o 
  -4  -1  11        1.51       -0.08      1.24 o 
  -3  -1  11      310.57      322.45      7.34 o 
  -2  -1  11      549.59      591.04     10.52 o 
  -1  -1  11      157.95      155.67      3.00 o 
   0  -1  11      206.04      220.70      3.25 o 
   1  -1  11       12.93       12.06      0.57 o 
   2  -1  11        9.54       10.79      0.73 o 
   3  -1  11        0.29        2.51      1.56 o 
   4  -1  11      123.47      118.32      1.68 o 
   5  -1  11       31.92       32.94      1.37 o 
   6  -1  11        3.95        2.43      1.63 o 
  -6   0  11        8.15       12.16      2.61 o 
  -5   0  11       24.08       30.66      1.20 o 
  -4   0  11      926.80      961.73     14.90 o 
  -3   0  11      461.96      476.37      8.40 o 
  -2   0  11        8.59       10.39      1.39 o 
  -1   0  11       43.42       47.47      1.80 o 
   0   0  11      396.60      414.34      9.36 o 
   1   0  11       48.89       36.93      2.50 o 
   2   0  11       20.41       20.84      2.50 o 
   3   0  11      357.91      362.78      7.93 o 
   4   0  11        1.75        1.32      0.30 o 
   5   0  11        0.22        1.28      1.38 o 
   6   0  11        0.66       -0.13      1.14 o 
  -7   1  11       18.75        0.08      2.06 o 
  -6   1  11        9.04        0.01      2.29 o 
  -5   1  11      119.41      112.95      7.28 o 
  -4   1  11      337.60      333.89      6.48 o 
  -3   1  11      350.89      345.02      6.85 o 
  -2   1  11       61.01       58.36      1.95 o 
  -1   1  11       93.45       89.60      2.62 o 
   0   1  11       68.66       62.47      1.40 o 
   1   1  11      213.82      237.68      6.15 o 
   2   1  11      211.68      203.04      4.94 o 
   3   1  11        0.39        0.22      0.89 o 
   4   1  11       27.67       22.05      1.88 o 
   5   1  11        6.60        6.32      2.17 o 
  -7   2  11        8.40        0.01      1.45 o 
  -6   2  11        2.34        0.01      1.21 o 
  -5   2  11       38.10       40.08      4.11 o 
  -4   2  11       71.81       80.58      4.52 o 
  -3   2  11      237.82      235.27      4.47 o 
  -2   2  11        0.00        0.72      0.50 o 
  -1   2  11        0.06       -0.33      0.41 o 
   0   2  11      218.84      229.02      2.38 o 
   1   2  11       59.84       60.35      1.72 o 
   2   2  11       34.03       39.90      1.75 o 
   3   2  11       28.20       33.49      1.87 o 
   4   2  11        3.85        2.63      2.01 o 
   5   2  11       19.05       16.76      2.94 o 
  -7   3  11        6.92        0.01      2.41 o 
  -6   3  11        4.55        0.01      2.12 o 
  -5   3  11        0.01       -0.20      1.53 o 
  -4   3  11       22.42       20.34      2.99 o 
  -3   3  11        2.43        3.31      0.37 o 
  -2   3  11       51.66       51.14      0.89 o 
  -1   3  11       46.03       45.77      1.04 o 
   0   3  11        6.79        6.89      0.71 o 
   1   3  11      217.54      231.52      3.12 o 
   2   3  11       12.56       13.99      0.73 o 
   3   3  11       18.51       19.80      0.87 o 
   4   3  11       16.42       17.93      8.36 o 
  -7   4  11       25.17       21.20     16.32 o 
  -6   4  11        4.05        2.68      3.41 o 
  -5   4  11        0.00        0.08      1.03 o 
  -4   4  11        0.39        0.62      0.97 o 
  -3   4  11      215.69      212.25      3.03 o 
  -2   4  11       32.77       35.40      2.15 o 
  -1   4  11      107.60      110.00      1.69 o 
   0   4  11       15.82       17.89      1.15 o 
   1   4  11        0.29        0.35      0.38 o 
   2   4  11        3.07        3.93      0.64 o 
   3   4  11        7.36        0.01      1.43 o 
  -7   5  11       20.16       32.10      3.54 o 
  -6   5  11        9.72        6.43      4.83 o 
  -5   5  11       12.92       12.90      3.07 o 
  -4   5  11        1.47        0.97      1.32 o 
  -3   5  11       39.39       44.36      1.69 o 
  -2   5  11      156.81      158.72      2.81 o 
  -1   5  11        2.14        3.00      0.77 o 
   0   5  11        4.25        3.43      0.71 o 
   1   5  11       11.25       11.88      3.19 o 
   2   5  11        5.85        3.52      0.99 o 
   3   5  11        5.75       -0.44      1.66 o 
  -6   6  11       23.25       15.08     12.09 o 
  -5   6  11       17.94       14.22      8.30 o 
  -4   6  11        1.28        0.60      0.49 o 
  -3   6  11        1.40        1.79      0.71 o 
  -2   6  11        1.18        1.35      0.87 o 
  -1   6  11       22.20       23.60      1.13 o 
   0   6  11       16.82       17.78      4.58 o 
   1   6  11       16.59       19.10      5.71 o 
   2   6  11        5.75        0.05      1.99 o 
  -6   7  11        2.66        1.04      1.49 o 
  -5   7  11        1.53        1.55      1.45 o 
  -4   7  11        1.25        1.18      0.99 o 
  -3   7  11        2.52        1.22      1.36 o 
  -2   7  11        0.89        1.85      1.09 o 
  -1   7  11        2.50        0.83      0.68 o 
   0   7  11       13.23       15.27      5.24 o 
  -4   8  11        1.27        1.16      1.09 o 
  -3   8  11        0.26        0.90      0.88 o 
  -2   8  11        2.11       -0.11      0.72 o 
   1  -8  12       51.21       52.98      4.51 o 
   2  -8  12        0.00        0.70      1.48 o 
   3  -8  12        3.71        3.01      1.98 o 
  -1  -7  12       10.64        8.39      3.01 o 
   0  -7  12       16.17       17.05      3.18 o 
   1  -7  12        0.01        0.38      1.26 o 
   2  -7  12        0.03        0.26      1.20 o 
   3  -7  12        7.76        4.43      4.49 o 
   4  -7  12        8.74        3.78      3.26 o 
  -2  -6  12        4.00        2.22      2.30 o 
  -1  -6  12       19.63       19.56      3.04 o 
   0  -6  12       10.88        8.16      2.88 o 
   1  -6  12        7.10        5.46      1.41 o 
   2  -6  12        0.91        0.47      1.01 o 
   3  -6  12      138.04      132.51      3.89 o 
   4  -6  12       10.10        8.22      5.32 o 
   5  -6  12       19.50       20.25      2.36 o 
  -3  -5  12       14.50       14.97      4.40 o 
  -2  -5  12        0.28        0.09      0.97 o 
  -1  -5  12       15.04       16.16      2.03 o 
   0  -5  12       13.46       12.68      1.94 o 
   1  -5  12       64.69       68.55      3.03 o 
   2  -5  12      757.91      762.60     10.88 o 
   3  -5  12        5.85        6.77      1.23 o 
   4  -5  12       11.36       10.07      1.36 o 
   5  -5  12       12.94       13.53      1.77 o 
   6  -5  12        1.06        1.97      1.59 o 
  -4  -4  12       28.79       34.28      3.43 o 
  -3  -4  12       39.74       37.51      4.88 o 
  -2  -4  12       26.09       18.98      2.34 o 
  -1  -4  12        1.67        3.61      1.59 o 
   0  -4  12      206.24      203.29      4.15 o 
   1  -4  12      489.94      490.72      7.01 o 
   2  -4  12      312.49      309.99      4.57 o 
   3  -4  12       50.68       53.00      1.79 o 
   4  -4  12       26.38       29.48      2.76 o 
   5  -4  12        7.70        4.73      2.01 o 
   6  -4  12        1.13        1.15      1.26 o 
  -5  -3  12        1.01        1.81      1.53 o 
  -4  -3  12        9.53       10.11      2.89 o 
  -3  -3  12        5.50        5.02      2.20 o 
  -2  -3  12        5.69        7.22      2.19 o 
  -1  -3  12       14.30       13.95      2.26 o 
   0  -3  12       57.27       56.40      1.92 o 
   1  -3  12      761.74      710.23      8.84 o 
   2  -3  12       13.72       14.95      0.85 o 
   3  -3  12       30.66       31.31      1.43 o 
   4  -3  12      140.51      141.62      2.68 o 
   5  -3  12        1.50        1.87      0.69 o 
  -5  -2  12        1.80        1.40      1.16 o 
  -4  -2  12       44.87       48.17      4.02 o 
  -3  -2  12        0.08       -0.63      1.24 o 
  -2  -2  12      164.98      158.81      4.70 o 
  -1  -2  12       22.87       32.71      2.92 o 
   0  -2  12       56.48       51.43      3.18 o 
   1  -2  12      120.38      118.48      2.04 o 
   2  -2  12        2.63        1.89      0.57 o 
   3  -2  12       40.04       38.17      1.34 o 
   4  -2  12        4.03        4.22      0.70 o 
   5  -2  12       13.90       15.60      0.81 o 
   6  -2  12        1.03        1.32      2.31 o 
  -6  -1  12       11.50       15.07      3.58 o 
  -5  -1  12       23.06       21.89      1.67 o 
  -4  -1  12       43.81       41.61      2.96 o 
  -3  -1  12      337.33      353.44      8.13 o 
  -2  -1  12       24.65       32.14      3.45 o 
  -1  -1  12      146.72      154.57      3.51 o 
   0  -1  12      728.65      755.91      8.52 o 
   1  -1  12       58.07       53.02      1.15 o 
   2  -1  12        0.59        1.25      0.49 o 
   3  -1  12        8.58        7.55      0.49 o 
   4  -1  12        0.00        0.30      0.30 o 
   5  -1  12        0.07       -0.32      1.83 o 
   6  -1  12        0.73        0.39      1.27 o 
  -6   0  12        6.66        7.42      2.45 o 
  -5   0  12        0.02       -0.19      0.45 o 
  -4   0  12       24.65       25.50      2.83 o 
  -3   0  12       59.84       62.37      3.45 o 
  -2   0  12      269.52      301.98      5.49 o 
  -1   0  12      333.79      373.32      6.09 o 
   0   0  12      959.88      987.99      9.00 o 
   1   0  12      203.44      187.98      4.02 o 
   2   0  12        0.10       -0.43      1.37 o 
   3   0  12       59.55       54.58      2.99 o 
   5   0  12        1.47        2.31      1.60 o 
  -6   1  12       17.88        0.04      2.59 o 
  -5   1  12       17.46       21.21      2.52 o 
  -4   1  12        4.57        5.83      1.75 o 
  -3   1  12       19.98       23.27      1.86 o 
  -2   1  12       70.87       82.11      1.71 o 
  -1   1  12      615.91      562.45      6.36 o 
   0   1  12     1238.91     1333.00     50.77 o 
   1   1  12       50.29       53.21      3.41 o 
   2   1  12       34.77       32.42      3.60 o 
   3   1  12        5.20        5.77      1.61 o 
   4   1  12        3.15        2.72      1.69 o 
   5   1  12       11.09       10.29      3.92 o 
  -7   2  12        1.85       -0.02      1.66 o 
  -6   2  12        3.09        0.02      1.34 o 
  -5   2  12        3.95        7.24      2.78 o 
  -4   2  12       86.15       81.83      1.01 o 
  -3   2  12       63.04       76.39      1.93 o 
  -2   2  12        2.15        1.29      0.43 o 
  -1   2  12      307.52      321.35      3.59 o 
   0   2  12       11.36       11.59      0.49 o 
   1   2  12       62.73       67.79      2.24 o 
   2   2  12        5.34        7.76      1.46 o 
   3   2  12        0.66       -0.33      1.00 o 
   4   2  12       15.53       10.60      7.64 o 
   5   2  12        0.01       -0.45      1.53 o 
  -7   3  12        0.69        0.01      2.39 o 
  -6   3  12       16.49        0.17      2.92 o 
  -5   3  12      164.61      177.76     10.43 o 
  -4   3  12      158.39      188.91      9.14 o 
  -3   3  12        0.16        0.49      0.31 o 
  -2   3  12        5.91        8.41      0.90 o 
  -1   3  12       29.45       31.80      0.95 o 
   0   3  12       13.08       16.36      0.95 o 
   1   3  12       60.44       52.53      1.50 o 
   2   3  12        7.42        9.22      1.58 o 
   3   3  12        0.30       -0.37      1.07 o 
   4   3  12        0.99        1.22      1.60 o 
  -7   4  12        0.21        0.97      2.70 o 
  -6   4  12       83.04       98.67      4.80 o 
  -5   4  12       37.19       39.45      3.03 o 
  -4   4  12       57.11       60.65      2.34 o 
  -3   4  12      185.07      196.77      5.28 o 
  -2   4  12       17.47       17.90      1.86 o 
  -1   4  12       16.98       15.18      2.74 o 
   0   4  12       47.09       47.32      1.55 o 
   1   4  12        0.65        1.25      0.37 o 
   2   4  12        5.63        5.18      1.11 o 
   3   4  12        0.77        0.17      1.21 o 
  -6   5  12        1.38        1.25      1.42 o 
  -5   5  12       57.96       64.67      3.75 o 
  -4   5  12      140.63      143.82      5.50 o 
  -3   5  12        0.49        0.42      0.57 o 
  -2   5  12       17.02       17.97      1.20 o 
  -1   5  12        3.37        2.69      0.85 o 
   0   5  12        8.78        6.29      1.04 o 
   1   5  12       10.38       -0.04      0.70 o 
   2   5  12        0.32       -0.13      1.18 o 
  -6   6  12        0.01        0.58      1.68 o 
  -5   6  12        7.18        4.97      3.87 o 
  -4   6  12       12.64       10.19      1.17 o 
  -3   6  12        0.83        1.24      0.69 o 
  -2   6  12        3.37        3.67      0.87 o 
  -1   6  12        4.17        4.49      1.02 o 
   0   6  12        4.47        6.16      1.78 o 
   1   6  12        0.37        0.38      0.55 o 
  -5   7  12        3.08        1.58      1.65 o 
  -4   7  12       10.23        6.87      4.54 o 
  -3   7  12       42.56       47.27      2.22 o 
  -2   7  12        1.50        2.26      1.15 o 
  -1   7  12        1.40        0.86      1.46 o 
   0   7  12        0.66        0.54      0.95 o 
  -4   8  12        9.04        9.38      2.11 o 
  -3   8  12        0.50        0.55      0.85 o 
  -2   8  12        1.09       -0.12      0.86 o 
   2  -8  13        1.63        1.87      1.55 o 
  -1  -7  13       28.53       24.15     10.73 o 
   0  -7  13       11.66       13.60      3.10 o 
   1  -7  13        0.10       -0.30      1.02 o 
   2  -7  13        1.93        1.59      1.58 o 
   3  -7  13        6.04        2.22      2.58 o 
   4  -7  13        0.20        0.23      1.00 o 
  -2  -6  13       46.08       52.24      5.11 o 
  -1  -6  13       17.70       16.66      3.67 o 
   0  -6  13        2.25        1.40      1.68 o 
   1  -6  13        1.34        0.97      1.19 o 
   2  -6  13       14.64       13.14      8.06 o 
   3  -6  13       22.90       13.42      9.51 o 
   4  -6  13        4.22        2.59      2.03 o 
   5  -6  13        0.89        0.65      1.97 o 
  -3  -5  13       29.77       34.16     23.10 o 
  -2  -5  13       53.81       61.74      3.37 o 
  -1  -5  13       30.65       25.85      9.90 o 
   0  -5  13       54.20       60.90      3.50 o 
   1  -5  13       41.41       39.90      2.57 o 
   2  -5  13        9.44        6.82      1.55 o 
   3  -5  13       19.23       18.41      1.47 o 
   4  -5  13       32.74       31.92      1.85 o 
   5  -5  13        7.26        5.70      1.50 o 
  -4  -4  13        0.02       -0.93      2.10 o 
  -3  -4  13       42.14       49.92      3.35 o 
  -2  -4  13       22.39       26.15     14.97 o 
  -1  -4  13       65.40       73.72      2.93 o 
   0  -4  13       48.82       42.04      2.14 o 
   1  -4  13      155.27      137.89      3.44 o 
   2  -4  13       23.81       23.57      2.16 o 
   3  -4  13       20.54       21.14      1.39 o 
   4  -4  13       33.84       35.91      3.01 o 
   5  -4  13      165.06      150.27      4.31 o 
  -5  -3  13        2.57        2.34      1.18 o 
  -4  -3  13       43.77       57.21      4.61 o 
  -3  -3  13        5.92        7.29      5.12 o 
  -2  -3  13       43.47       42.66      3.24 o 
  -1  -3  13        5.18        4.67      1.71 o 
   0  -3  13       26.22       26.91      1.55 o 
   1  -3  13      616.19      578.98      7.53 o 
   2  -3  13       92.46       90.85      1.74 o 
   3  -3  13       37.73       38.19      1.58 o 
   4  -3  13      187.12      183.82      5.00 o 
   5  -3  13       10.93       10.39      1.13 o 
  -5  -2  13       25.35       30.03      1.65 o 
  -4  -2  13       43.25       52.05      3.39 o 
  -3  -2  13       56.38       58.85      3.78 o 
  -2  -2  13      125.76      121.23      3.55 o 
  -1  -2  13       27.92       22.58      1.75 o 
   0  -2  13       69.56       64.08      2.30 o 
   1  -2  13      364.15      363.46      4.36 o 
   2  -2  13        0.01       -0.12      0.32 o 
   3  -2  13       86.31       95.67      2.11 o 
   4  -2  13       31.00       28.15      1.19 o 
   5  -2  13       14.05        7.99      3.19 o 
  -6  -1  13        1.07        3.10      2.26 o 
  -5  -1  13       22.29       26.11      2.06 o 
  -4  -1  13      123.88      135.52      4.46 o 
  -3  -1  13     1042.40     1090.33     16.15 o 
  -2  -1  13       20.17       21.39      1.98 o 
  -1  -1  13      193.72      211.65      4.19 o 
   0  -1  13      171.07      199.30      3.72 o 
   1  -1  13       27.82       27.89      1.32 o 
   2  -1  13       81.01       89.51      2.37 o 
   3  -1  13      146.31      139.39      3.06 o 
   4  -1  13       11.44        9.50      0.70 o 
   5  -1  13        5.42        3.84      2.94 o 
  -6   0  13       24.32       36.55      3.59 o 
  -5   0  13       38.81       45.40      2.40 o 
  -4   0  13      312.84      314.56      7.57 o 
  -3   0  13      120.45      111.85      6.82 o 
  -2   0  13       70.94       75.57      2.91 o 
  -1   0  13       56.05       64.97      1.76 o 
   0   0  13       39.06       34.97      1.11 o 
   1   0  13      162.25      153.30      3.73 o 
   2   0  13      246.98      261.56      7.71 o 
   3   0  13        2.20        1.63      1.31 o 
   4   0  13       15.74       17.88      3.79 o 
   5   0  13        0.74        1.01      1.49 o 
  -6   1  13        0.25        0.02      1.53 o 
  -5   1  13       35.10       39.57      1.20 o 
  -4   1  13       93.48       90.45      4.06 o 
  -3   1  13        0.10        0.29      0.30 o 
  -2   1  13        6.42        9.12      0.68 o 
  -1   1  13        1.60        1.03      0.52 o 
   0   1  13      180.79      181.05      2.81 o 
   1   1  13       78.46       80.47      4.11 o 
   2   1  13       53.87       46.39      4.12 o 
   3   1  13        0.20       -0.48      1.12 o 
   4   1  13       17.09       26.49      2.94 o 
   5   1  13        7.31        9.31      4.01 o 
  -7   2  13       10.26        0.05      1.91 o 
  -6   2  13        9.52        0.10      1.70 o 
  -5   2  13        0.30        2.09      3.77 o 
  -4   2  13       31.84       34.27      0.86 o 
  -3   2  13       23.73       28.71      0.86 o 
  -2   2  13        1.04        2.01      0.55 o 
  -1   2  13       76.85       73.10      1.40 o 
   0   2  13       28.93       28.74      0.69 o 
   1   2  13       76.24       71.61      2.42 o 
   2   2  13        3.54        5.17      1.41 o 
   3   2  13       55.19       72.98      3.16 o 
   4   2  13       20.43       32.11      5.42 o 
  -7   3  13        2.61        0.02      1.59 o 
  -6   3  13       25.55       40.16      4.87 o 
  -5   3  13        8.04        9.35      2.96 o 
  -4   3  13       20.89       16.00      2.81 o 
  -3   3  13        0.50        0.88      0.49 o 
  -2   3  13       40.64       43.02      1.79 o 
  -1   3  13        2.02        1.59      0.45 o 
   0   3  13       70.93       70.50      1.16 o 
   1   3  13      102.04       99.57      1.65 o 
   2   3  13       16.46       15.20      1.97 o 
   3   3  13        4.69        5.03      4.45 o 
   4   3  13        1.60        0.25      1.03 o 
  -7   4  13       37.75       36.37     23.56 o 
  -6   4  13        0.87        1.00      1.63 o 
  -5   4  13        0.75        0.19      1.41 o 
  -4   4  13        0.19        0.61      0.99 o 
  -3   4  13       15.54       17.16      2.19 o 
  -2   4  13       32.94       30.46      0.93 o 
  -1   4  13      231.69      236.82      3.32 o 
   0   4  13      127.03      145.60      2.38 o 
   1   4  13        0.00       -0.02      0.37 o 
   2   4  13        2.63        1.37      0.83 o 
   3   4  13        0.08        0.23      2.26 o 
  -6   5  13        1.01        0.93      1.52 o 
  -5   5  13       15.26       10.95      9.22 o 
  -4   5  13        6.97        7.13      1.51 o 
  -3   5  13       15.51       16.96      1.07 o 
  -2   5  13      104.81      108.39      2.67 o 
  -1   5  13        0.97        1.80      0.69 o 
   0   5  13       38.70       47.25      2.08 o 
   1   5  13        0.08        0.10      0.45 o 
   2   5  13        0.01        0.49      2.27 o 
  -6   6  13        9.29        6.29      5.02 o 
  -5   6  13       17.85       15.99     10.58 o 
  -4   6  13       19.53       22.09      1.42 o 
  -3   6  13       22.99       27.21      1.72 o 
  -2   6  13        0.11       -0.18      0.56 o 
  -1   6  13       31.10       35.01      1.90 o 
   0   6  13        0.29        0.03      0.87 o 
   1   6  13        0.48        0.61      1.54 o 
  -5   7  13        4.35        3.97      2.44 o 
  -4   7  13       43.04       48.73      2.37 o 
  -3   7  13        0.52        0.16      0.75 o 
  -2   7  13        0.12        0.08      0.95 o 
  -1   7  13        2.00        0.77      1.08 o 
   0   7  13        1.48        0.60      1.52 o 
  -1  -7  14        1.53        0.13      1.51 o 
   0  -7  14       46.87       54.25      5.45 o 
   1  -7  14       10.13       10.11      2.02 o 
   2  -7  14        6.21        5.90      2.06 o 
   3  -7  14        2.82        2.05      2.04 o 
   4  -7  14        9.63        4.07      3.81 o 
  -2  -6  14       11.70        7.76      7.59 o 
  -1  -6  14       13.87       15.11      3.00 o 
   0  -6  14       20.84       22.61      2.90 o 
   1  -6  14       27.19       27.92      2.13 o 
   2  -6  14       26.02       25.91     14.23 o 
   3  -6  14       46.26       43.81      2.62 o 
   4  -6  14        5.60        3.60      2.94 o 
   5  -6  14        1.12        2.51      1.51 o 
  -3  -5  14        1.58        0.73      1.85 o 
  -2  -5  14        0.54        0.70      1.36 o 
  -1  -5  14       11.26       15.90      2.10 o 
   0  -5  14       63.65       57.64      2.63 o 
   1  -5  14       85.15       87.25      3.38 o 
   2  -5  14       81.72       78.66      2.43 o 
   3  -5  14        1.20        1.40      0.80 o 
   4  -5  14       13.24       12.09      1.65 o 
   5  -5  14       14.13       11.09      2.74 o 
  -4  -4  14       12.95       12.64      8.30 o 
  -3  -4  14        2.08        1.73      1.70 o 
  -2  -4  14        3.07        1.71      1.71 o 
  -1  -4  14       68.39       53.33      2.68 o 
   0  -4  14       99.04      110.35      3.32 o 
   1  -4  14       95.12      105.96      2.61 o 
   2  -4  14       12.07       10.90      1.05 o 
   3  -4  14       10.22        9.17      1.48 o 
   4  -4  14       24.18       24.75      2.75 o 
   5  -4  14       21.80       23.82      1.38 o 
  -5  -3  14       18.53       22.18      1.94 o 
  -4  -3  14       14.84        7.60      8.74 o 
  -3  -3  14        1.22        0.45      1.25 o 
  -2  -3  14        4.52        4.73      2.69 o 
  -1  -3  14      127.48      127.77      3.38 o 
   0  -3  14      169.00      180.65      3.83 o 
   1  -3  14       43.54       45.86      1.80 o 
   2  -3  14       43.17       42.98      1.44 o 
   3  -3  14       47.14       49.57      1.45 o 
   4  -3  14       15.32       16.16      1.53 o 
  -5  -2  14       12.18        6.43      3.82 o 
  -4  -2  14        3.15        4.05      1.89 o 
  -3  -2  14        0.23        0.52      1.50 o 
  -2  -2  14       13.99       15.79      2.39 o 
  -1  -2  14      161.33      186.83      4.51 o 
   0  -2  14      161.84      168.86      3.24 o 
   1  -2  14      290.38      264.64      3.40 o 
   2  -2  14       50.04       51.44      1.44 o 
   3  -2  14        7.20        7.49      0.97 o 
   4  -2  14        0.15        0.22      0.39 o 
   5  -2  14        6.72        3.39      2.93 o 
  -6  -1  14        0.33        0.97      1.87 o 
  -5  -1  14       25.11       22.40     10.58 o 
  -4  -1  14        6.07        7.33      2.42 o 
  -3  -1  14      114.51      104.60      4.56 o 
  -2  -1  14      653.15      706.11     10.30 o 
  -1  -1  14       90.07       88.72      2.79 o 
   0  -1  14      121.38      116.20      2.83 o 
   1  -1  14      142.25      140.64      2.67 o 
   2  -1  14       26.43       30.01      1.01 o 
   3  -1  14        0.04       -0.22      0.99 o 
   4  -1  14        4.99        3.87      2.68 o 
  -6   0  14        0.92        1.11      2.15 o 
  -5   0  14        1.14        0.14      0.29 o 
  -4   0  14        0.26        0.23      1.85 o 
  -3   0  14      613.09      669.86     13.93 o 
  -2   0  14       15.04       21.13      2.40 o 
  -1   0  14       92.67       95.10      3.71 o 
   0   0  14      169.29      178.50      2.52 o 
   1   0  14       24.79       25.20      1.87 o 
   2   0  14       16.66       17.91      3.36 o 
   3   0  14       54.37       55.86      3.09 o 
   4   0  14       17.74       19.47      4.13 o 
   5   0  14        2.41        0.56      1.44 o 
  -6   1  14        2.15       -0.35      2.17 o 
  -5   1  14       56.65       61.21      3.51 o 
  -4   1  14       54.20       59.58      1.51 o 
  -3   1  14      469.59      480.63      5.99 o 
  -2   1  14      141.15      155.01      2.31 o 
  -1   1  14       67.45       72.95      1.82 o 
   0   1  14        9.73       10.54      0.43 o 
   1   1  14       13.65       17.11      1.88 o 
   2   1  14       52.69       56.79      4.53 o 
   3   1  14        8.39        9.81      2.02 o 
   4   1  14       16.06       15.56      2.68 o 
   5   1  14       11.35       12.85      2.76 o 
  -6   2  14        5.73        0.28      3.24 o 
  -5   2  14       24.08       28.08      3.85 o 
  -4   2  14      381.82      384.43      8.44 o 
  -3   2  14       56.22       66.04      4.55 o 
  -2   2  14      110.02      119.91      2.45 o 
  -1   2  14       27.03       25.35      1.01 o 
   0   2  14        2.20        2.10      0.37 o 
   1   2  14        3.78        4.50      2.36 o 
   2   2  14       95.41      101.06      5.92 o 
   3   2  14        0.92       -0.31      2.08 o 
   4   2  14       11.59        8.27      4.30 o 
  -6   3  14       25.74       33.25      4.74 o 
  -5   3  14       10.37       10.50      3.04 o 
  -4   3  14       30.88       17.36      4.68 o 
  -3   3  14      107.11      114.27      2.40 o 
  -2   3  14       47.17       52.64      1.27 o 
  -1   3  14        3.75        4.80      0.69 o 
   0   3  14        3.27        3.71      0.53 o 
   1   3  14       68.40       68.86      2.85 o 
   2   3  14       43.40       41.98      3.13 o 
   3   3  14       10.07        8.73      5.99 o 
   4   3  14        3.05        0.79      1.25 o 
  -6   4  14        0.46        0.82      1.37 o 
  -5   4  14       10.15       10.30      2.25 o 
  -4   4  14       49.62       53.91      2.35 o 
  -3   4  14       69.09       73.12      2.78 o 
  -2   4  14       35.96       34.31      1.13 o 
  -1   4  14        3.86        2.64      0.50 o 
   0   4  14        1.63        0.40      0.34 o 
   1   4  14       10.27        9.71      0.95 o 
   2   4  14        0.43       -0.30      1.17 o 
   3   4  14        2.73       -0.28      1.08 o 
  -6   5  14       10.37       11.41      8.00 o 
  -5   5  14        3.32        1.61      2.12 o 
  -4   5  14       48.27       54.34      2.84 o 
  -3   5  14        0.08        0.98      0.67 o 
  -2   5  14       19.55       18.60      2.55 o 
  -1   5  14        0.00       -0.30      0.52 o 
   0   5  14        0.00       -0.54      0.97 o 
   1   5  14        0.22       -0.09      0.60 o 
   2   5  14        2.40       -0.14      1.24 o 
  -6   6  14        2.28        0.46      1.62 o 
  -5   6  14       52.44       62.40      5.36 o 
  -4   6  14        8.70        3.72      5.71 o 
  -3   6  14        4.65        3.31      0.99 o 
  -2   6  14       10.57       15.54      2.95 o 
  -1   6  14        0.28       -0.39      0.66 o 
   0   6  14       14.80        6.07      4.80 o 
   1   6  14        2.65        0.68      2.64 o 
  -5   7  14        1.56        1.28      1.40 o 
  -4   7  14       20.71       22.43      6.61 o 
  -3   7  14        0.63        0.60      1.21 o 
  -2   7  14        1.34        0.87      0.85 o 
  -1   7  14        3.82        0.45      1.06 o 
   0  -7  15        4.73        6.02      3.39 o 
   1  -7  15       31.59       31.30      3.11 o 
   2  -7  15        5.72        6.00      2.08 o 
   3  -7  15        0.86       -0.06      0.82 o 
  -2  -6  15        1.86        1.76      2.94 o 
  -1  -6  15        3.25        4.02      2.38 o 
   0  -6  15        0.02       -0.62      1.86 o 
   1  -6  15       19.22       19.86      1.98 o 
   2  -6  15        6.26        6.41      1.41 o 
   3  -6  15        8.03        4.04      4.23 o 
   4  -6  15       10.02        4.28      2.74 o 
  -3  -5  15        9.42        5.96      6.97 o 
  -2  -5  15        0.13       -0.24      1.87 o 
  -1  -5  15        0.06       -0.27      1.36 o 
   0  -5  15        1.91        0.93      1.19 o 
   1  -5  15        8.77        6.69      1.81 o 
   2  -5  15       33.56       39.93      1.90 o 
   3  -5  15       20.20       21.16      2.69 o 
   4  -5  15        3.66        1.27      1.83 o 
   5  -5  15        8.36        6.95      2.50 o 
  -4  -4  15       26.18       33.30     19.81 o 
  -3  -4  15       29.01       33.89      3.76 o 
  -2  -4  15        9.12        6.70      5.28 o 
  -1  -4  15       15.10        8.71      2.18 o 
   0  -4  15        0.03        0.19      0.72 o 
   1  -4  15       29.65       35.77      2.65 o 
   2  -4  15       14.43       15.56      1.50 o 
   3  -4  15       96.67      100.74      3.01 o 
   4  -4  15       37.88       38.57      1.73 o 
   5  -4  15       12.34       12.86      3.07 o 
  -5  -3  15       16.88       23.74      5.79 o 
  -4  -3  15       12.20        6.07      7.22 o 
  -3  -3  15       16.17        7.32      5.93 o 
  -2  -3  15       63.61       60.67      3.42 o 
  -1  -3  15       17.43       18.16      1.80 o 
   0  -3  15        6.31        7.53      1.18 o 
   1  -3  15       57.66       61.67      1.96 o 
   2  -3  15      180.81      171.58      3.73 o 
   3  -3  15       26.98       30.34      1.23 o 
   4  -3  15       13.08       14.96      1.69 o 
  -5  -2  15        0.92        1.92      1.97 o 
  -4  -2  15        1.59        1.69      1.63 o 
  -3  -2  15        5.95        5.89      2.18 o 
  -2  -2  15      221.65      217.41      5.50 o 
  -1  -2  15       63.13       64.72      3.69 o 
   0  -2  15       53.08       57.99      1.97 o 
   1  -2  15        8.96        9.02      0.76 o 
   2  -2  15       17.80       16.55      0.98 o 
   3  -2  15       31.63       36.51      1.45 o 
   4  -2  15       44.56       45.18      1.32 o 
  -6  -1  15        1.84        2.09      2.20 o 
  -5  -1  15       10.60       13.82      3.22 o 
  -4  -1  15        0.02        0.34      1.43 o 
  -3  -1  15       36.82       33.08      2.51 o 
  -2  -1  15      364.74      389.97     13.35 o 
  -1  -1  15       10.42        9.30      1.47 o 
   0  -1  15        0.01        0.02      0.33 o 
   1  -1  15       36.66       34.17      1.42 o 
   2  -1  15       15.63       13.64      0.48 o 
   3  -1  15       47.91       55.34      3.13 o 
   4  -1  15       34.97       42.95      4.86 o 
  -6   0  15       38.59       51.83      6.08 o 
  -5   0  15        0.00        0.31      1.39 o 
  -4   0  15        3.42        2.79      2.06 o 
  -3   0  15       16.60       17.12      2.22 o 
  -2   0  15        9.97       10.11      2.37 o 
  -1   0  15       85.94       88.19      2.47 o 
   0   0  15       74.29       84.75      1.76 o 
   1   0  15      168.73      164.20      4.31 o 
   2   0  15      140.98      146.83      6.62 o 
   3   0  15        8.94        9.42      1.91 o 
   4   0  15        7.53        9.14      2.29 o 
   5   0  15        6.90        6.54      3.78 o 
  -6   1  15       12.78        0.25      2.21 o 
  -5   1  15        2.49        3.29      0.94 o 
  -4   1  15        0.20       -0.10      0.37 o 
  -3   1  15       73.29       69.13      1.96 o 
  -2   1  15        0.13       -0.21      0.50 o 
  -1   1  15       86.00       96.51      2.54 o 
   0   1  15      695.28      706.45      6.57 o 
   1   1  15      282.82      291.38      8.70 o 
   2   1  15        1.17        0.83      1.91 o 
   3   1  15       12.11       15.41      3.84 o 
   4   1  15        6.76       11.03      2.62 o 
  -6   2  15        5.97       -0.14      1.90 o 
  -5   2  15        3.47        2.72      2.37 o 
  -4   2  15      110.51       97.85      5.19 o 
  -3   2  15        1.07        1.39      0.73 o 
  -2   2  15        0.06        0.31      0.62 o 
  -1   2  15      342.09      354.02      4.02 o 
   0   2  15      134.51      145.56      1.95 o 
   1   2  15       80.90       78.54      5.14 o 
   2   2  15       41.53       47.40      4.93 o 
   3   2  15        3.75        6.14      3.63 o 
   4   2  15        0.01       -0.51      2.72 o 
  -6   3  15        2.21       -0.26      3.22 o 
  -5   3  15        0.32        0.69      3.03 o 
  -4   3  15       19.09       22.60      1.48 o 
  -3   3  15        5.09        4.40      0.74 o 
  -2   3  15       16.54       17.78      1.26 o 
  -1   3  15       61.03       64.05      1.65 o 
   0   3  15      122.30      128.02      2.12 o 
   1   3  15       38.63       47.26      2.54 o 
   2   3  15        5.00        1.72      2.27 o 
   3   3  15        2.02        0.50      1.12 o 
  -6   4  15        3.81        1.66      1.53 o 
  -5   4  15       20.94       26.76      3.95 o 
  -4   4  15        4.72        3.96      1.37 o 
  -3   4  15        8.06        8.59      1.27 o 
  -2   4  15      238.91      260.36      3.81 o 
  -1   4  15        0.34        0.28      0.36 o 
   0   4  15        1.15        2.07      0.57 o 
   1   4  15        0.76        0.00      0.15 o 
   2   4  15        0.31        0.50      1.05 o 
   3   4  15        0.57        1.16      1.71 o 
  -6   5  15        0.82       -0.02      1.00 o 
  -5   5  15        5.41        1.41      1.65 o 
  -4   5  15       54.17       57.26      2.60 o 
  -3   5  15      184.13      196.53      4.75 o 
  -2   5  15       12.46       10.98      1.44 o 
  -1   5  15        9.76        4.35      2.18 o 
   0   5  15        3.62        2.70      0.95 o 
   1   5  15        4.76        0.52      1.41 o 
   2   5  15        4.12       -0.47      2.72 o 
  -5   6  15       13.87        9.78      7.20 o 
  -4   6  15        8.17        0.00      0.65 o 
  -3   6  15       22.72       27.78      1.59 o 
  -2   6  15        0.25        0.12      0.55 o 
  -1   6  15        4.71        4.19      3.11 o 
   0   6  15        1.60        0.96      0.90 o 
   1   6  15        2.52       -0.23      1.40 o 
  -4   7  15       12.12        7.84      5.48 o 
  -3   7  15        6.33        3.51      1.72 o 
  -2   7  15       14.38       14.12      8.58 o 
  -1   7  15        8.12        4.11      3.59 o 
   0  -7  16       28.00       32.03      4.13 o 
   1  -7  16       19.18       22.64      2.57 o 
   2  -7  16        0.79        1.08      2.02 o 
   3  -7  16       10.02        4.99      4.59 o 
  -2  -6  16        4.94        2.69      3.22 o 
  -1  -6  16       23.65       23.39      3.53 o 
   0  -6  16        2.90        2.78      1.98 o 
   1  -6  16        5.16        1.52      2.71 o 
   2  -6  16       23.28       21.32      2.17 o 
   3  -6  16        1.05       -0.10      0.87 o 
   4  -6  16        0.18        0.29      0.73 o 
  -3  -5  16        3.58        2.88      2.36 o 
  -2  -5  16       28.48       35.26      3.66 o 
  -1  -5  16       43.15       46.54      4.45 o 
   0  -5  16       20.44       19.67      1.97 o 
   1  -5  16       56.62       64.56      2.82 o 
   2  -5  16       18.29       20.90      2.51 o 
   3  -5  16        6.46        4.14      0.98 o 
   4  -5  16        0.02       -0.05      0.49 o 
   5  -5  16        0.35       -0.36      0.95 o 
  -4  -4  16        7.14        4.93      4.74 o 
  -3  -4  16        0.93       -0.10      1.86 o 
  -2  -4  16       13.51       11.58      8.10 o 
  -1  -4  16      117.24      137.15      4.57 o 
   0  -4  16       50.71       55.57      2.58 o 
   1  -4  16       34.90       31.45      2.11 o 
   2  -4  16       49.12       47.97      2.50 o 
   3  -4  16       19.76       19.70      1.33 o 
   4  -4  16        1.94        1.58      0.85 o 
  -4  -3  16        0.00       -0.72      1.96 o 
  -3  -3  16        1.38        2.07      2.07 o 
  -2  -3  16        8.37       12.15      1.95 o 
  -1  -3  16        4.57        5.84      1.62 o 
   0  -3  16       69.06       67.77      2.42 o 
   1  -3  16       58.17       60.56      1.72 o 
   2  -3  16      442.30      432.41      6.16 o 
   3  -3  16        2.88        2.71      0.65 o 
   4  -3  16       18.73       13.85      2.72 o 
  -5  -2  16       15.18       16.86      3.12 o 
  -4  -2  16       12.65       16.69      2.58 o 
  -3  -2  16        6.00        3.40      4.47 o 
  -2  -2  16        0.04        0.58      1.32 o 
  -1  -2  16       10.28        8.66      1.36 o 
   0  -2  16        8.25        8.49      1.25 o 
   1  -2  16      298.25      299.87      4.70 o 
   2  -2  16        4.01        4.29      0.56 o 
   3  -2  16        4.55        4.44      2.17 o 
   4  -2  16        0.61        2.89      1.81 o 
  -5  -1  16        6.80        8.47      2.48 o 
  -4  -1  16       80.72       96.12      4.04 o 
  -3  -1  16       90.56      102.33      4.38 o 
  -2  -1  16       98.95      105.56      4.92 o 
  -1  -1  16       33.55       32.02      1.67 o 
   0  -1  16        3.36        4.17      1.09 o 
   1  -1  16       49.44       45.73      0.85 o 
   2  -1  16        0.90        0.10      1.36 o 
   3  -1  16       51.66       52.07      3.27 o 
   4  -1  16        6.92        7.18      3.44 o 
  -6   0  16       18.23       17.89      3.23 o 
  -5   0  16      111.32      128.86      4.99 o 
  -4   0  16      146.81      165.67      5.78 o 
  -3   0  16      163.63      186.74      4.61 o 
  -2   0  16       27.13       27.67      1.80 o 
  -1   0  16        8.47       11.56      1.45 o 
   0   0  16       12.90       11.74      0.60 o 
   1   0  16        7.04        5.41      1.53 o 
   2   0  16      167.26      183.72      7.68 o 
   3   0  16        0.76        0.17      1.03 o 
   4   0  16        7.85        7.21      2.26 o 
  -6   1  16       14.92        0.01      2.50 o 
  -5   1  16        4.76       -0.11      1.09 o 
  -4   1  16       99.65      105.56      2.18 o 
  -3   1  16      164.17      168.44      2.77 o 
  -2   1  16       14.03       13.05      1.24 o 
  -1   1  16       56.43       55.32      1.94 o 
   0   1  16        7.93        5.95      0.52 o 
   1   1  16       29.60       34.87      4.06 o 
   2   1  16        0.53        0.33      1.74 o 
   3   1  16       39.33       42.85      5.20 o 
   4   1  16        4.33        4.35      2.28 o 
  -6   2  16        7.75        0.02      1.56 o 
  -5   2  16       17.04        0.28      2.84 o 
  -4   2  16        5.41        4.59      0.81 o 
  -3   2  16       19.04       19.29      1.52 o 
  -2   2  16       68.68       68.62      2.49 o 
  -1   2  16        0.21        0.36      0.47 o 
   0   2  16        5.97        8.45      0.47 o 
   1   2  16        1.08       -0.11      1.53 o 
   2   2  16       17.25       18.77      2.61 o 
   3   2  16        0.21        0.04      1.10 o 
   4   2  16       21.02       24.84      5.68 o 
  -6   3  16        0.18        0.11      2.85 o 
  -5   3  16        1.18       -0.06      1.36 o 
  -4   3  16       24.40       27.48      0.90 o 
  -3   3  16       17.44       19.40      0.89 o 
  -2   3  16        3.48        3.63      0.92 o 
  -1   3  16       10.73       10.19      1.19 o 
   0   3  16        7.26        8.80      0.59 o 
   1   3  16        0.14       -0.46      0.85 o 
   2   3  16        8.63        5.68      4.52 o 
   3   3  16       18.86       24.79      3.51 o 
  -6   4  16        6.58        9.73      6.08 o 
  -5   4  16       13.13       14.48      9.79 o 
  -4   4  16       18.09       22.63      1.79 o 
  -3   4  16       11.02       15.17      1.28 o 
  -2   4  16       30.82       32.37      1.53 o 
  -1   4  16       14.44       16.45      0.84 o 
   0   4  16       19.54       18.28      0.96 o 
   1   4  16       24.58       20.72     12.57 o 
   2   4  16        6.65        3.15      4.15 o 
  -6   5  16       13.02       12.42      7.09 o 
  -5   5  16        8.20        4.85      4.07 o 
  -4   5  16       19.46       26.08      2.26 o 
  -3   5  16        0.05       -0.20      0.92 o 
  -2   5  16        0.52        0.61      0.53 o 
  -1   5  16       11.59        7.45      2.04 o 
   0   5  16       12.43       13.95      2.86 o 
   1   5  16       37.02       37.17     22.36 o 
  -5   6  16        4.72       -0.29      1.10 o 
  -4   6  16        0.05        0.12      0.92 o 
  -3   6  16        2.22        2.60      0.81 o 
  -2   6  16        4.77        3.29      0.84 o 
  -1   6  16       10.47        3.20      2.58 o 
   0   6  16       36.45       48.69      3.91 o 
  -4   7  16        4.74        2.21      2.08 o 
  -3   7  16       34.71       41.74      2.01 o 
  -2   7  16        0.65        0.05      0.50 o 
   1  -7  17       12.80        6.37      6.40 o 
   2  -7  17        0.09        1.45      1.74 o 
  -1  -6  17        3.71        3.13      2.96 o 
   0  -6  17       18.32       17.17      2.52 o 
   1  -6  17       11.40       10.52      8.05 o 
   2  -6  17       37.05       47.09      6.94 o 
   3  -6  17        0.14        0.19      0.92 o 
   4  -6  17        1.81        2.04      1.03 o 
  -2  -5  17        2.09        0.29      1.48 o 
  -1  -5  17        3.82        1.12      1.62 o 
   0  -5  17       73.10       97.93      3.84 o 
   1  -5  17       75.45       88.46      3.06 o 
   2  -5  17        2.65        2.08      0.97 o 
   3  -5  17        6.56        5.22      1.03 o 
   4  -5  17        7.40        4.42      3.86 o 
  -3  -4  17        6.03        2.38      3.11 o 
  -2  -4  17       23.40       18.01     10.85 o 
  -1  -4  17       15.59        9.55      8.08 o 
   0  -4  17       23.88       29.08      1.90 o 
   1  -4  17        9.77        9.69      1.95 o 
   2  -4  17        3.34        3.44      1.35 o 
   3  -4  17       24.08       23.38      1.20 o 
   4  -4  17       29.57       32.99      1.86 o 
  -4  -3  17       60.69       77.57      7.19 o 
  -3  -3  17        5.64        4.48      3.51 o 
  -2  -3  17        0.15        0.43      1.07 o 
  -1  -3  17        0.78        2.08      1.44 o 
   0  -3  17       30.43       29.89      2.06 o 
   1  -3  17       13.06       15.76      1.75 o 
   2  -3  17       18.20       15.44      1.58 o 
   3  -3  17       71.62       74.89      4.17 o 
   4  -3  17        7.97       10.85      2.35 o 
  -5  -2  17       13.91       14.02      5.00 o 
  -4  -2  17        1.70        1.68      2.76 o 
  -3  -2  17        0.96        0.77      1.60 o 
  -2  -2  17       12.61       14.20      3.02 o 
  -1  -2  17       31.25       34.43      2.23 o 
   0  -2  17       30.73       36.14      2.22 o 
   1  -2  17       60.09       56.66      2.00 o 
   2  -2  17      121.37      119.29      3.28 o 
   3  -2  17       17.37       17.12      1.33 o 
   4  -2  17       27.95       35.62      3.32 o 
  -5  -1  17        0.02        1.23      1.79 o 
  -4  -1  17        2.80        4.48      2.40 o 
  -3  -1  17       13.94       15.75      2.65 o 
  -2  -1  17       25.79       22.58      1.88 o 
  -1  -1  17      111.13      123.84      4.01 o 
   0  -1  17       33.86       33.54      1.40 o 
   1  -1  17       50.77       52.59      1.18 o 
   2  -1  17      117.93      129.89      4.44 o 
   3  -1  17        0.47        0.92      1.40 o 
   4  -1  17        5.65        5.86      2.15 o 
  -6   0  17        0.00       -0.71      1.79 o 
  -5   0  17        2.12        2.16      3.07 o 
  -4   0  17        2.53        3.15      2.01 o 
  -3   0  17       30.17       25.21      3.52 o 
  -2   0  17       17.42       25.47      1.77 o 
  -1   0  17       85.48       90.38      1.87 o 
   0   0  17      132.13      149.49      2.22 o 
   1   0  17      237.40      258.11      8.30 o 
   2   0  17        1.48        1.75      2.44 o 
   3   0  17       12.77       14.80      2.42 o 
   4   0  17        0.63        0.85      1.61 o 
  -6   1  17        4.57        6.84      6.63 o 
  -5   1  17        1.43        0.07      1.51 o 
  -4   1  17        0.07        0.34      0.64 o 
  -3   1  17       21.14       17.20      1.31 o 
  -2   1  17       98.45      100.83      3.01 o 
  -1   1  17      220.95      238.88      4.67 o 
   0   1  17       35.35       37.65      0.86 o 
   1   1  17       17.63       18.98      3.57 o 
   2   1  17       29.22       36.35      4.44 o 
   3   1  17        6.20        6.59      3.65 o 
   4   1  17        0.26        0.65      1.73 o 
  -6   2  17        2.33       -0.23      2.09 o 
  -5   2  17        3.41       -0.13      2.58 o 
  -4   2  17       11.27       13.61      1.12 o 
  -3   2  17       69.41       72.23      2.33 o 
  -2   2  17       44.56       47.74      1.91 o 
  -1   2  17        1.55        1.54      0.43 o 
   0   2  17       46.42       48.98      1.51 o 
   1   2  17       47.58       59.44      5.06 o 
   2   2  17       24.32       31.65      3.10 o 
   3   2  17       10.02       10.07      2.74 o 
  -6   3  17       27.49       37.76      5.03 o 
  -5   3  17       21.50        0.03      1.30 o 
  -4   3  17        2.51        2.60      0.80 o 
  -3   3  17       25.08       27.58      1.36 o 
  -2   3  17       26.43       28.97      1.34 o 
  -1   3  17       33.76       38.37      1.11 o 
   0   3  17       14.26       14.78      0.92 o 
   1   3  17        8.58       11.63      2.24 o 
   2   3  17        2.41        1.12      1.71 o 
   3   3  17        0.00        0.01      1.14 o 
  -6   4  17        1.73        1.38      1.50 o 
  -5   4  17        1.48        0.66      1.39 o 
  -4   4  17       22.85       24.11      2.11 o 
  -3   4  17       41.49       46.47      2.03 o 
  -2   4  17       42.98       52.09      2.06 o 
  -1   4  17       10.71        8.08      1.05 o 
   0   4  17       11.14       11.11      0.73 o 
   1   4  17        8.57        6.00      4.62 o 
   2   4  17        0.42       -0.44      1.37 o 
  -5   5  17       14.98        0.03      1.01 o 
  -4   5  17       10.39        5.46      4.99 o 
  -3   5  17       25.48       31.77      2.13 o 
  -2   5  17        2.08        0.74      0.56 o 
  -1   5  17        9.93        5.52      1.52 o 
   0   5  17        4.45        4.07      3.25 o 
   1   5  17        0.39       -0.04      0.84 o 
  -5   6  17        0.07       -0.29      0.99 o 
  -4   6  17       17.09       23.48      2.10 o 
  -3   6  17        5.81        6.05      1.54 o 
  -2   6  17        0.62        0.53      1.04 o 
  -1   6  17        8.12        4.23      2.00 o 
   0   6  17        2.09       -0.10      1.30 o 
  -1  -6  18        3.90        1.75      2.21 o 
   0  -6  18        7.73        1.91      3.36 o 
   1  -6  18       17.51        1.09      1.95 o 
   2  -6  18        0.25        0.63      1.65 o 
   3  -6  18        1.79        1.58      1.66 o 
  -2  -5  18        0.05        0.84      2.41 o 
  -1  -5  18        4.33        1.88      1.95 o 
   0  -5  18       33.56       39.64      2.63 o 
   1  -5  18        3.03        1.04      1.00 o 
   2  -5  18        0.07        0.46      1.26 o 
   3  -5  18        0.00        0.09      0.51 o 
   4  -5  18        0.03        0.09      1.37 o 
  -3  -4  18        5.40        5.72      4.89 o 
  -2  -4  18       13.25        7.77      7.93 o 
  -1  -4  18        2.63        3.33      2.91 o 
   0  -4  18        4.78        3.14      1.96 o 
   1  -4  18        6.04        5.03      1.73 o 
   2  -4  18        0.51        0.46      0.80 o 
   3  -4  18        2.30        1.48      1.48 o 
  -4  -3  18       61.66       86.20      4.95 o 
  -3  -3  18       14.47        9.16      8.16 o 
  -2  -3  18        0.06       -0.27      1.23 o 
  -1  -3  18        3.09        5.06      2.19 o 
   0  -3  18       39.73       40.45      2.78 o 
   1  -3  18        0.02        0.23      0.83 o 
   2  -3  18        2.04        0.28      0.69 o 
   3  -3  18       67.33       69.31      2.59 o 
   4  -3  18        0.44        0.67      1.46 o 
  -5  -2  18       16.35       18.62      5.30 o 
  -4  -2  18       16.81       19.68      4.54 o 
  -3  -2  18       13.81       13.40      2.64 o 
  -2  -2  18        5.01        6.41      1.87 o 
  -1  -2  18       78.78       73.32      2.89 o 
   0  -2  18       31.71       31.73      1.69 o 
   1  -2  18        0.25        0.33      0.64 o 
   2  -2  18        0.11        0.11      0.38 o 
   3  -2  18        1.77        2.80      1.68 o 
   4  -2  18        2.36        3.51      3.34 o 
  -5  -1  18        7.55       10.94      3.40 o 
  -4  -1  18       32.02       37.55      3.80 o 
  -3  -1  18       32.26       33.22      3.08 o 
  -2  -1  18        3.46        4.64      1.56 o 
  -1  -1  18       12.74       16.34      1.33 o 
   0  -1  18       10.84       10.26      1.73 o 
   1  -1  18        7.20        7.55      0.65 o 
   2  -1  18        1.93        2.61      1.67 o 
   3  -1  18        0.56       -0.70      2.27 o 
   4  -1  18        6.35        9.05      2.47 o 
  -5   0  18       38.37       43.02      4.44 o 
  -4   0  18        5.66        5.24      2.22 o 
  -3   0  18       30.95       33.12      2.80 o 
  -2   0  18       13.46       11.64      2.39 o 
  -1   0  18        7.65        7.65      1.27 o 
   0   0  18       15.44       17.01      0.68 o 
   1   0  18       15.90       19.22      3.76 o 
   2   0  18        6.95        7.99      2.03 o 
   3   0  18        4.41        6.18      2.11 o 
  -6   1  18        6.74        9.48      4.42 o 
  -5   1  18        2.74        0.11      2.77 o 
  -4   1  18        8.07        6.85      1.20 o 
  -3   1  18        4.07        4.60      0.97 o 
  -2   1  18       79.39       79.15      2.12 o 
  -1   1  18        8.30        6.49      1.52 o 
   0   1  18        2.06        2.06      0.39 o 
   1   1  18       47.51       45.59      4.62 o 
   2   1  18        2.71        0.67      2.23 o 
   3   1  18       13.64       16.06      4.48 o 
   4   1  18       12.59       14.26      3.28 o 
  -6   2  18        3.55        0.29      3.60 o 
  -5   2  18        4.85        0.02      1.29 o 
  -4   2  18       19.89       18.84      1.46 o 
  -3   2  18      261.33      261.17      5.34 o 
  -2   2  18        1.25        1.06      0.86 o 
  -1   2  18        1.14        0.80      0.46 o 
   0   2  18       31.95       30.94      0.72 o 
   1   2  18       20.80       21.34      4.08 o 
   2   2  18        9.48       10.04      2.44 o 
   3   2  18       27.17       36.88      4.04 o 
  -6   3  18        5.19        0.40      2.18 o 
  -5   3  18        0.23        0.16      2.52 o 
  -4   3  18       51.02       43.26      2.97 o 
  -3   3  18       11.19        9.71      1.02 o 
  -2   3  18        7.74        6.02      0.68 o 
  -1   3  18        8.96        8.17      1.04 o 
   0   3  18       34.20       37.11      1.59 o 
   1   3  18        7.32        7.95      2.22 o 
   2   3  18       44.85       57.69      4.27 o 
   3   3  18        0.06        0.96      3.21 o 
  -6   4  18        0.00        0.00      0.92 o 
  -5   4  18        0.62        3.45      4.07 o 
  -4   4  18        2.93        0.74      1.25 o 
  -3   4  18        7.98        8.38      1.03 o 
  -2   4  18        6.18        4.53      0.94 o 
  -1   4  18       31.60       35.83      1.37 o 
   0   4  18        2.92        2.36      2.53 o 
   1   4  18       14.09       15.68      2.84 o 
   2   4  18        0.99        1.63      3.32 o 
  -5   5  18        0.14        0.04      1.34 o 
  -4   5  18        0.03       -0.15      1.29 o 
  -3   5  18       12.79       13.61      1.70 o 
  -2   5  18        5.92        3.51      1.00 o 
  -1   5  18        4.74        2.04      0.93 o 
   0   5  18        5.26        3.06      3.03 o 
   1   5  18        3.84        1.86      2.07 o 
  -4   6  18        0.86        0.02      0.88 o 
  -3   6  18        0.01       -0.15      0.73 o 
  -2   6  18       30.33       37.13      2.02 o 
  -1   6  18        0.02       -0.08      1.78 o 
   0  -6  19       11.15        6.95      7.09 o 
   1  -6  19       10.31        6.70      5.51 o 
   2  -6  19        0.04        0.36      1.23 o 
  -2  -5  19       12.76        7.58      6.63 o 
  -1  -5  19       34.83       42.00     23.23 o 
   0  -5  19       32.62       40.71      2.96 o 
   1  -5  19        3.38        3.32      1.28 o 
   2  -5  19        0.67        0.13      0.85 o 
   3  -5  19        0.59        0.46      1.08 o 
  -3  -4  19       19.06       17.44     12.15 o 
  -2  -4  19        3.22        1.60      1.86 o 
  -1  -4  19       38.21       41.10      2.49 o 
   0  -4  19       48.04       55.87      3.01 o 
   1  -4  19        8.14        7.62      1.19 o 
   2  -4  19        6.61        3.93      3.57 o 
   3  -4  19        4.01        2.04      1.88 o 
  -4  -3  19        0.07       -0.81      1.76 o 
  -3  -3  19        3.58        1.63      2.42 o 
  -2  -3  19       14.15        7.55      7.76 o 
  -1  -3  19       26.46       35.64      2.57 o 
   0  -3  19       56.33       65.71      2.64 o 
   1  -3  19        8.87        8.96      2.05 o 
   2  -3  19        8.12        5.56      5.18 o 
   3  -3  19       45.78       49.69      6.18 o 
  -4  -2  19        1.23        1.37      1.71 o 
  -3  -2  19        0.23        1.74      1.48 o 
  -2  -2  19       32.69       39.88      2.52 o 
  -1  -2  19        2.70        1.30      1.14 o 
   0  -2  19        7.88        7.12      1.07 o 
   1  -2  19       45.25       48.04      1.37 o 
   2  -2  19       79.70       73.58      4.76 o 
   3  -2  19        2.52        2.85      1.83 o 
  -5  -1  19        5.24        5.02      3.90 o 
  -4  -1  19        6.88        9.03      2.71 o 
  -3  -1  19      118.73      135.17      4.18 o 
  -2  -1  19       44.37       38.18      3.43 o 
  -1  -1  19       23.40       26.86      2.35 o 
   0  -1  19        5.17        4.93      1.06 o 
   1  -1  19       20.86       23.96      0.84 o 
   2  -1  19       29.80       31.21      2.90 o 
   3  -1  19        0.08        0.08      1.77 o 
  -5   0  19        1.25        2.07      2.26 o 
  -4   0  19      139.22      157.89      4.96 o 
  -3   0  19       12.35       19.83      2.03 o 
  -2   0  19       11.35       15.31      1.29 o 
  -1   0  19       11.50       14.19      1.17 o 
   0   0  19       17.84       20.02      1.38 o 
   1   0  19       10.47       13.18      3.41 o 
   2   0  19        5.10        5.34      1.99 o 
   3   0  19        0.07        1.18      1.65 o 
  -5   1  19       21.52       26.65      7.47 o 
  -4   1  19       43.78       41.01     21.01 o 
  -3   1  19       31.38       37.40      3.56 o 
  -2   1  19       44.22       50.47      2.02 o 
  -1   1  19        9.76       10.05      2.60 o 
   0   1  19        2.28        2.28      0.50 o 
   1   1  19       11.91        4.50      2.83 o 
   2   1  19        5.88        4.12      3.22 o 
   3   1  19        0.31       -0.62      2.60 o 
  -5   2  19       24.28        0.36      3.17 o 
  -4   2  19       31.29       32.67      2.13 o 
  -3   2  19        1.66        2.11      1.08 o 
  -2   2  19       15.26       18.62      2.34 o 
  -1   2  19       14.31       15.76      0.86 o 
   0   2  19       61.75       71.93      5.10 o 
   1   2  19        3.44        3.25      2.87 o 
   2   2  19        0.19       -0.38      1.42 o 
   3   2  19        4.12        4.01      2.59 o 
  -5   3  19        0.06        4.59      2.64 o 
  -4   3  19        3.17        2.07      0.98 o 
  -3   3  19       16.19       18.07      1.58 o 
  -2   3  19       14.53       16.07      1.72 o 
  -1   3  19       16.30       20.66      1.07 o 
   0   3  19        0.21        0.39      1.85 o 
   1   3  19       20.15       23.42      3.01 o 
   2   3  19        0.89        1.74      2.07 o 
  -5   4  19        6.20        2.21      2.61 o 
  -4   4  19        5.58        2.46      1.93 o 
  -3   4  19       22.41       26.76      1.34 o 
  -2   4  19        4.16        3.58      0.75 o 
  -1   4  19        0.78        0.48      0.57 o 
   0   4  19       20.71       21.69      4.13 o 
   1   4  19        0.54        1.59      1.86 o 
  -5   5  19       13.72       10.61      8.13 o 
  -4   5  19       11.18       -0.10      1.01 o 
  -3   5  19        0.51        0.62      0.93 o 
  -2   5  19       18.55       18.70      2.84 o 
  -1   5  19        0.35        0.12      1.00 o 
   0   5  19        0.03        0.14      0.89 o 
  -4   6  19        5.42       -0.08      1.06 o 
  -3   6  19        5.18        0.83      1.18 o 
  -2   6  19        8.55        6.09      1.91 o 
   1  -6  20        0.07        0.18      1.54 o 
  -1  -5  20        6.46       -0.06      0.88 o 
   0  -5  20        2.84        0.00      0.81 o 
   1  -5  20      127.24      155.75      4.15 o 
   2  -5  20        0.98        1.05      1.18 o 
   3  -5  20        1.34        0.47      0.93 o 
  -3  -4  20       62.93       91.17      6.47 o 
  -2  -4  20        7.23        5.60      4.08 o 
  -1  -4  20        2.97       -0.27      1.14 o 
   0  -4  20       20.17       26.51      4.24 o 
   1  -4  20        7.89        6.29      1.31 o 
   2  -4  20        4.41        0.76      1.42 o 
   3  -4  20       11.74       -0.03      0.83 o 
  -3  -3  20        2.63        1.68      1.80 o 
  -2  -3  20       14.26       -0.15      1.24 o 
  -1  -3  20        1.46        1.04      1.15 o 
   0  -3  20       11.68       13.66      1.54 o 
   1  -3  20        0.49        0.73      0.71 o 
   2  -3  20       10.16        9.99      1.24 o 
   3  -3  20        0.45        0.26      1.44 o 
  -4  -2  20        0.89        0.59      1.58 o 
  -3  -2  20       13.25       11.47      3.87 o 
  -2  -2  20       11.31       12.11      2.92 o 
  -1  -2  20       26.44       30.93      2.32 o 
   0  -2  20        0.50        1.05      0.83 o 
   1  -2  20        0.22        0.18      0.45 o 
   2  -2  20       31.73       28.24      3.08 o 
   3  -2  20        9.02       10.01      2.48 o 
  -5  -1  20        1.30        1.32      2.57 o 
  -4  -1  20        9.66        8.53      2.76 o 
  -3  -1  20       33.33       31.57      3.19 o 
  -2  -1  20       25.07       28.63      1.98 o 
  -1  -1  20        1.21        0.65      1.17 o 
   0  -1  20        8.83        9.87      0.92 o 
   1  -1  20        1.56        1.61      0.49 o 
   2  -1  20        2.82        1.90      2.70 o 
   3  -1  20        9.48       12.55      4.33 o 
  -5   0  20        0.06        0.20      1.30 o 
  -4   0  20        0.37        0.07      1.14 o 
  -3   0  20        4.00        2.69      1.62 o 
  -2   0  20        2.31        1.36      0.76 o 
  -1   0  20       11.23       14.97      2.16 o 
   0   0  20       26.91       28.49      1.35 o 
   1   0  20       31.37       40.33      3.15 o 
   2   0  20        0.82        0.48      1.42 o 
   3   0  20        5.01        5.28      2.26 o 
  -5   1  20        3.16        5.02      3.32 o 
  -4   1  20        5.55        4.67      1.28 o 
  -3   1  20        4.29        4.03      1.05 o 
  -2   1  20       48.76       48.88      2.20 o 
  -1   1  20      109.47      123.68      3.91 o 
   0   1  20       61.14       59.47     10.29 o 
   1   1  20        0.05        0.08      1.61 o 
   2   1  20       12.69       16.51      4.49 o 
   3   1  20        3.49        3.65      3.72 o 
  -5   2  20        4.02        0.09      2.65 o 
  -4   2  20        2.87        2.18      1.11 o 
  -3   2  20       24.01       20.85      1.45 o 
  -2   2  20       54.09       60.40      2.45 o 
  -1   2  20        2.48        2.79      0.48 o 
   0   2  20        3.52        4.07      1.73 o 
   1   2  20        5.75        7.42      3.54 o 
   2   2  20       10.02       11.35      2.79 o 
  -5   3  20       10.59       14.45      5.62 o 
  -4   3  20        1.96        1.23      0.90 o 
  -3   3  20        0.30        0.58      0.75 o 
  -2   3  20        4.91        4.63      0.91 o 
  -1   3  20        0.98        0.37      0.39 o 
   0   3  20        1.41        2.38      2.54 o 
   1   3  20        7.19        8.09      2.42 o 
   2   3  20        7.61        8.15      2.76 o 
  -5   4  20        0.17        0.77      1.14 o 
  -4   4  20        3.63        1.38      0.67 o 
  -3   4  20       21.97       23.31      1.72 o 
  -2   4  20        2.45        2.11      0.68 o 
  -1   4  20        6.50        2.70      1.11 o 
   0   4  20        0.03        0.52      1.33 o 
   1   4  20        5.52        6.60      2.52 o 
  -4   5  20        6.41        4.53      5.16 o 
  -3   5  20        1.40        0.16      0.49 o 
  -2   5  20        3.74        1.21      0.86 o 
  -1   5  20        2.15        0.06      0.98 o 
   0   5  20        3.12        2.78      2.05 o 
  -1  -5  21       12.73       -0.27      1.20 o 
   0  -5  21       32.65       36.13      3.27 o 
   1  -5  21       21.20       11.24     11.18 o 
   2  -5  21        2.88        2.00      3.11 o 
  -2  -4  21       11.66       -0.32      1.22 o 
  -1  -4  21       10.82       -0.14      0.93 o 
   0  -4  21       56.74       67.60      2.74 o 
   1  -4  21       12.83       15.03      1.44 o 
   2  -4  21        4.94        1.47      1.80 o 
   3  -4  21        0.05        1.10      1.86 o 
  -3  -3  21       55.48       81.16      6.45 o 
  -2  -3  21        3.50        0.14      1.08 o 
  -1  -3  21        7.36        5.81      4.42 o 
   0  -3  21        6.51        6.27      1.15 o 
   1  -3  21       21.21       23.67      2.39 o 
   2  -3  21        4.42        2.00      1.29 o 
   3  -3  21        1.29        1.91      2.01 o 
  -4  -2  21       50.57       73.51      4.36 o 
  -3  -2  21       45.08       55.58      3.90 o 
  -2  -2  21        0.13        0.29      1.52 o 
  -1  -2  21        0.02        0.03      0.55 o 
   0  -2  21       32.98       36.07      1.77 o 
   1  -2  21        2.12        2.11      0.78 o 
   2  -2  21        8.58        7.61      2.46 o 
   3  -2  21        0.17        0.52      2.49 o 
  -4  -1  21       70.96       85.35      4.26 o 
  -3  -1  21        9.67       12.60      3.36 o 
  -2  -1  21        6.79        7.48      2.36 o 
  -1  -1  21        3.00        3.59      0.94 o 
   0  -1  21        1.34        1.25      0.72 o 
   1  -1  21        0.91        0.67      0.35 o 
   2  -1  21       21.30       11.08      4.28 o 
   3  -1  21        1.47        2.42      2.05 o 
  -5   0  21       13.61       16.02      3.42 o 
  -4   0  21       32.11       37.46      5.52 o 
  -3   0  21        7.26        7.42      1.06 o 
  -2   0  21        0.01       -0.12      0.66 o 
  -1   0  21       17.34       18.97      1.02 o 
   0   0  21        1.95        2.07      0.52 o 
   1   0  21       69.43       84.88      4.31 o 
   2   0  21       57.28       61.85      4.23 o 
   3   0  21        0.10       -0.53      1.63 o 
  -5   1  21        7.75       11.50      3.92 o 
  -4   1  21        7.73        5.93      1.43 o 
  -3   1  21        7.39        7.96      1.76 o 
  -2   1  21        0.33        0.71      1.18 o 
  -1   1  21        1.74        1.61      1.55 o 
   0   1  21        1.29        0.29      0.30 o 
   1   1  21       39.13       49.37      3.50 o 
   2   1  21        0.59        0.23      1.38 o 
   3   1  21        0.61        0.13      1.45 o 
  -5   2  21        3.24        6.24      3.18 o 
  -4   2  21        0.56        0.24      0.83 o 
  -3   2  21        6.17        6.60      1.06 o 
  -2   2  21       39.86       45.67      1.84 o 
  -1   2  21        2.44        2.31      0.68 o 
   0   2  21        0.44        1.04      1.39 o 
   1   2  21        0.45        0.53      2.32 o 
   2   2  21        0.01        0.37      1.53 o 
  -5   3  21        3.19        2.92      2.67 o 
  -4   3  21        4.50        3.79      1.36 o 
  -3   3  21       26.85       29.20      3.92 o 
  -2   3  21        0.06       -0.38      0.55 o 
  -1   3  21        0.78        0.27      0.41 o 
   0   3  21        0.08       -0.53      2.08 o 
   1   3  21        0.19       -0.09      1.21 o 
  -4   4  21        6.44        6.09      6.45 o 
  -3   4  21        0.21        0.66      0.74 o 
  -2   4  21        3.15        1.51      0.89 o 
  -1   4  21        0.57        0.00      0.62 o 
   0   4  21        1.06        1.96      1.71 o 
  -4   5  21        0.00        0.78      1.34 o 
  -3   5  21        1.73        0.57      0.70 o 
  -2   5  21        1.42        0.78      0.67 o 
  -1   5  21        1.14       -0.05      0.98 o 
   0  -5  22       18.27       -0.25      1.68 o 
   1  -5  22        4.11        8.10      2.01 o 
  -2  -4  22       32.49       34.65      3.14 o 
  -1  -4  22        3.67        0.01      0.89 o 
   0  -4  22        1.95        1.35      1.30 o 
   1  -4  22        6.24        6.28      1.93 o 
   2  -4  22        4.47        2.13      1.99 o 
  -3  -3  22        1.06        0.94      1.62 o 
  -2  -3  22        0.10       -0.28      1.06 o 
  -1  -3  22       13.81        7.75      7.05 o 
   0  -3  22       24.57       29.15      2.66 o 
   1  -3  22        4.50        3.72      1.08 o 
   2  -3  22       19.43       28.13      3.41 o 
   3  -3  22        1.64        1.41      2.03 o 
  -3  -2  22        0.10       -0.01      1.17 o 
  -2  -2  22        6.60        7.26      1.60 o 
  -1  -2  22       33.83       39.24      3.04 o 
   0  -2  22        0.29       -0.37      0.66 o 
   1  -2  22       24.49       28.10      1.10 o 
   2  -2  22        7.55        8.63      4.21 o 
   3  -2  22        7.03        8.66      4.46 o 
  -4  -1  22        0.54       -0.45      1.82 o 
  -3  -1  22        4.18        6.61      2.99 o 
  -2  -1  22       10.96       11.98      1.94 o 
  -1  -1  22        1.90        0.79      1.19 o 
   0  -1  22       35.43       40.00      1.71 o 
   1  -1  22       36.21       46.16      5.22 o 
   2  -1  22        0.61        1.13      1.75 o 
   3  -1  22        4.05        4.37      2.42 o 
  -4   0  22        2.49        3.04      1.25 o 
  -3   0  22        9.46       11.31      1.92 o 
  -2   0  22        5.27        6.16      1.23 o 
  -1   0  22       14.48       18.68      1.29 o 
   0   0  22       27.99       33.41      2.49 o 
   1   0  22        1.00        0.09      1.17 o 
   2   0  22        0.04       -0.39      1.52 o 
   3   0  22        0.17       -0.75      2.95 o 
  -4   1  22       15.30       17.15      2.90 o 
  -3   1  22        6.46        6.90      1.58 o 
  -2   1  22       37.78       47.98      1.97 o 
  -1   1  22        6.53        3.27      4.42 o 
   0   1  22        3.87        5.29      1.94 o 
   1   1  22        3.95        3.31      1.97 o 
   2   1  22        6.22        6.90      2.54 o 
  -4   2  22        8.04        6.60      5.07 o 
  -3   2  22       63.61       71.13      2.59 o 
  -2   2  22        8.90        5.82      1.78 o 
  -1   2  22        2.15        1.42      0.68 o 
   0   2  22        3.92        4.20      1.86 o 
   1   2  22        7.00        1.75      2.91 o 
   2   2  22        2.66        4.73      2.48 o 
  -4   3  22        7.89        7.49      6.30 o 
  -3   3  22        2.43        1.04      0.74 o 
  -2   3  22        0.54        0.52      0.49 o 
  -1   3  22        5.15       -0.01      0.74 o 
   0   3  22        2.39        3.36      3.00 o 
   1   3  22        5.10        5.73      2.43 o 
  -4   4  22        5.09        2.80      3.16 o 
  -3   4  22        0.42        0.87      0.89 o 
  -2   4  22        0.02        0.22      0.61 o 
  -1   4  22        1.04        0.08      0.93 o 
   0   4  22        4.88       -0.02      0.97 o 
  -1  -4  23        8.37       -0.03      1.34 o 
   0  -4  23        7.47        7.27      1.90 o 
   1  -4  23        2.47        1.94      1.63 o 
  -2  -3  23        3.65       -0.05      1.43 o 
  -1  -3  23       24.21       23.53     15.39 o 
   0  -3  23        0.16        0.21      0.67 o 
   1  -3  23        1.14        0.99      0.68 o 
   2  -3  23        7.12        8.78      4.37 o 
  -3  -2  23       13.54        8.70      6.81 o 
  -2  -2  23        8.43        9.02      2.08 o 
  -1  -2  23        0.00       -0.24      0.70 o 
   0  -2  23        1.24        0.86      0.82 o 
   1  -2  23        0.20        0.42      2.33 o 
   2  -2  23        2.48        2.48      3.27 o 
  -3  -1  23        0.05        1.21      1.34 o 
  -2  -1  23        0.33        0.20      0.81 o 
  -1  -1  23        5.29        3.45      0.82 o 
   0  -1  23        0.43        0.68      0.55 o 
   1  -1  23        1.59        1.99      1.82 o 
   2  -1  23        0.24        0.32      1.54 o 
  -4   0  23        2.06        4.10      1.49 o 
  -3   0  23        6.80        8.29      1.19 o 
  -2   0  23        0.15        0.13      0.53 o 
  -1   0  23       12.11       14.69      1.25 o 
   0   0  23        0.70        0.16      1.83 o 
   1   0  23        1.22        0.15      2.04 o 
   2   0  23        3.05        4.06      3.75 o 
  -4   1  23        6.84        7.04      1.22 o 
  -3   1  23       17.95       18.72      7.67 o 
  -2   1  23       10.16        7.75      5.11 o 
  -1   1  23       11.09       11.52      1.19 o 
   0   1  23       13.11       15.18      2.53 o 
   1   1  23        4.72        5.86      2.23 o 
   2   1  23        1.93        1.43      2.04 o 
  -4   2  23       27.56       28.57      3.64 o 
  -3   2  23        8.37        8.05      5.23 o 
  -2   2  23        4.72        2.86      1.33 o 
  -1   2  23       11.11        9.31      3.17 o 
   0   2  23       10.81       12.09      2.44 o 
   1   2  23        0.03       -1.31      2.86 o 
  -4   3  23        1.40        0.53      1.08 o 
  -3   3  23        0.33        0.71      0.72 o 
  -2   3  23        1.38        0.52      0.58 o 
  -1   3  23        3.24       -0.22      1.08 o 
   0   3  23        0.22        0.11      1.85 o 
  -3   4  23       14.35       11.79      2.10 o 
  -2   4  23        0.10        0.04      0.78 o 
  -1   4  23        0.45       -0.02      0.82 o 
  -1  -3  24       12.30       16.45      2.05 o 
   0  -3  24       11.41       11.18      1.63 o 
  -2  -2  24        2.88        1.47      1.56 o 
  -1  -2  24        0.40        0.75      0.97 o 
   0  -2  24       15.13       18.33      2.01 o 
   1  -2  24       19.24       26.56      3.49 o 
   2  -2  24        3.40        4.63      2.42 o 
  -3  -1  24        7.71       11.97      3.37 o 
  -2  -1  24        3.39        4.67      1.31 o 
  -1  -1  24       14.60       13.08      1.78 o 
   0  -1  24       10.82       12.89      2.55 o 
   1  -1  24        5.98        6.80      2.38 o 
   2  -1  24        1.78        1.27      2.00 o 
  -3   0  24       12.40       15.65      1.79 o 
  -2   0  24       17.74       15.48      4.93 o 
  -1   0  24       10.05       11.51      2.44 o 
   0   0  24       12.53       14.03      2.63 o 
   1   0  24        4.18        5.28      3.75 o 
  -4   1  24        3.94        3.79      1.85 o 
  -3   1  24        9.59       10.45      1.46 o 
  -2   1  24       30.82       37.64      2.32 o 
  -1   1  24        1.86        1.05      1.40 o 
   0   1  24        1.32        2.19      2.94 o 
   1   1  24        0.25        1.63      1.86 o 
  -3   2  24        9.66        6.68      5.05 o 
  -2   2  24       11.59        5.29      2.74 o 
  -1   2  24       25.55       29.86      4.49 o 
   0   2  24        0.41        1.75      1.77 o 
  -3   3  24        3.53        2.40      1.29 o 
  -2   3  24        1.31       -0.05      0.81 o 
  -1   3  24        0.01       -0.03      1.40 o 
  -1  -2  25        0.00        0.29      0.97 o 
   0  -2  25        0.35       -0.15      0.83 o 
   1  -2  25        0.33       -0.54      1.73 o 
  -2  -1  25        0.04        0.44      0.72 o 
  -1  -1  25        2.22        1.74      0.76 o 
   0  -1  25        0.34       -0.67      2.39 o 
   1  -1  25       21.70       22.67      5.17 o 
  -3   0  25        2.93        3.74      2.21 o 
  -2   0  25        0.02        0.30      0.78 o 
  -1   0  25        7.68        5.97      2.47 o 
   0   0  25       16.37       18.72      3.00 o 
   1   0  25        0.06       -0.34      1.53 o 
  -3   1  25        1.44        0.07      1.14 o 
  -2   1  25        5.07        2.45      2.56 o 
  -1   1  25       10.32       12.53      2.38 o 
   0   1  25        3.63        3.42      3.25 o 
  -3   2  25        3.08       -0.08      1.08 o 
  -2   2  25       26.05       28.53      4.09 o 
  -1   2  25        0.02        0.20      1.18 o 
  -1  -1  26       11.36       10.32      3.11 o 
   0  -1  26        5.83        6.04      2.33 o 
  -2   0  26       14.10       16.78      4.50 o 
  -1   0  26        1.95        2.57      2.98 o 
   0   0  26        9.54        9.15      2.67 o 
  -2   1  26        0.91        1.00      1.16 o 
  -1   1  26        4.39        3.74      2.01 o 
                                                 
